# Supplementary material for: Poly[bis­(O-ethyl­hydroxy­laminium) [di-μ-chlorido-di­chlorido­cadmate(II)]]
Source: IUCrdata. 2023 Oct 19;8(Pt 10):x230898. doi: 10.1107/S2414314623008982 (PMC10626843; doi:10.1107/S2414314623008982)
Supplement: Supplementary file 1 [file x-08-x230898-sup1.cif]

##############################################################################
#                                                                            #
# This CIF contains the data for a data article accepted for                 #
# publication in IUCrData. It conforms to the requirements of                #
# Notes for Authors for IUCrData, and has been                               #
# peer reviewed under the auspices of IUCrData.                              #
#                                                                            #
# Full details of the Crystallographic Information File format               #
# are given in the paper "The Crystallographic Information File (CIF):       #
# a New Standard Archive File for Crystallography" by S. R. Hall, F. H.      #
# Allen and I. D. Brown [Acta Cryst. (1991), A47, 655-685].                  #
#                                                                            #
# The current version of the core CIF dictionary is obtainable from          #
# ftp://ftp.iucr.org/pub/cif_core.dic.                                       #
#                                                                            #
# Software is freely available for graphical display of the structure(s)     #
# in this CIF. For information consult the CIF software page                 #
# http://www.iucr.org/resources/cif/software.                                #
#                                                                            #
# This file may be used for bona fide research purposes within the           #
# scientific community so long as proper attribution is given to the data    # 
# article from which it was obtained.                                        #
#                                                                            #
##############################################################################
data_I
_audit_creation_method
;
Olex2 1.2
(compiled 2018.05.29 svn.r3508 for OlexSys, GUI svn.r5506)
;
_journal_date_recd_electronic     2023-09-13
_journal_date_accepted     2023-10-13
_journal_name_full     'IUCrData'
_journal_year     2023
_journal_volume     8
_journal_issue     10
_journal_page_first     0
_journal_page_last     0
_journal_paper_category     HM
_journal_paper_doi     10.1107/S2414314623008982
_journal_coeditor_code     WM4199
_publ_contact_author_name     'Bo Huang'
_publ_contact_author_address
;
Faculty of Chemistry and Chemical Engineering, Yunnan Normal University,
Kunming, 650050,
People's Republic of China
;
_publ_contact_author_email     'huangbo@ynnu.edu.cn'
_publ_contact_author_fax     ?
_publ_contact_author_phone     ?
_publ_section_title
;
Poly[bis(<i>O</i>-ethylhydroxylaminium) [di-\m-chlorido-dichloridocadmate(II)]]
;
loop_
    _publ_author_name
    _publ_author_footnote
    _publ_author_address
    'Tong, Yu-Qiao' .
;
Faculty of Chemistry and Chemical Engineering, Yunnan Normal University,
Kunming, 650050,
People's Republic of China
;
    'Lei, Zi-Qiong' .
;
Faculty of Chemistry and Chemical Engineering, Yunnan Normal University,
Kunming, 650050,
People's Republic of China
;
    'Huang, Bo' .
;
Faculty of Chemistry and Chemical Engineering, Yunnan Normal University,
Kunming, 650050,
People's Republic of China
;
_publ_section_synopsis
;
In the crystal structure of the title organic--inorganic hybrid layered
perovskite, organic bilayers alternate with
[CdCl~4~]<i>~n~</i>^2^<i>^n^</i>^-^ inorganic layers along [100].
;
_chemical_name_systematic
;
Poly[bis(<i>O</i>-ethylhydroxylaminium) [di-\m-chlorido-dichloridocadmate(II)]]
;
_chemical_name_common     ?
_chemical_formula_moiety     '2(C2 H8 N O +), Cd Cl4 2-'
_chemical_formula_sum     'C4 H16 Cd Cl4 N2 O2'
_chemical_formula_iupac     '(C2 H8 N O)2 [Cd Cl4]'
_chemical_formula_weight     378.39
_chemical_melting_point     ?
_space_group_crystal_system     monoclinic
_space_group_name_H-M_alt     'P 1 21/c 1'
_space_group_name_Hall     '-P 2ybc'
loop_
    _space_group_symop_operation_xyz
    'x, y, z'
    '-x, y+1/2, -z+1/2'
    '-x, -y, -z'
    'x, -y-1/2, z-1/2'
_cell_length_a     11.7058(8)
_cell_length_b     7.2365(5)
_cell_length_c     7.6864(5)
_cell_angle_alpha     90
_cell_angle_beta     96.374(2)
_cell_angle_gamma     90
_cell_volume     647.08(8)
_cell_formula_units_Z     2
_cell_measurement_reflns_used     6460
_cell_measurement_theta_min     3.33
_cell_measurement_theta_max     27.47
_cell_measurement_temperature     150(2)
_exptl_crystal_description     plate
_exptl_crystal_colour     colourless
_exptl_crystal_size_max     0.30
_exptl_crystal_size_mid     0.30
_exptl_crystal_size_min     0.10
_exptl_crystal_density_diffrn     1.942
_exptl_crystal_density_meas     ?
_exptl_crystal_density_method     ?
_exptl_crystal_F_000     372
_exptl_absorpt_coefficient_mu     2.489
_exptl_absorpt_correction_type     multi-scan
_exptl_absorpt_process_details
;
(CrysAlisPro; Rigaku OD, 2019)
;
_exptl_absorpt_correction_T_min     0.450
_exptl_absorpt_correction_T_max     1.000
_diffrn_ambient_temperature     150(2)
_diffrn_source     ?
_diffrn_radiation_type     MoK\a
_diffrn_radiation_wavelength     0.71073
_diffrn_radiation_monochromator     'graphite'
_diffrn_measurement_device_type
                                 'Oxford Diffraction, Xcalibur, Eos, Gemini CCD'
_diffrn_measurement_method     'omega scans'
_diffrn_detector_area_resol_mean     ?
_diffrn_reflns_number     6115
_diffrn_reflns_av_R_equivalents     0.0521
_diffrn_reflns_av_unetI/netI     0.0435
_diffrn_reflns_theta_min     3.315
_diffrn_reflns_theta_max     27.390
_diffrn_reflns_theta_full     25.242
_diffrn_measured_fraction_theta_max     0.995
_diffrn_measured_fraction_theta_full     0.999
_diffrn_reflns_limit_h_min     -15
_diffrn_reflns_limit_h_max     15
_diffrn_reflns_limit_k_min     -9
_diffrn_reflns_limit_k_max     9
_diffrn_reflns_limit_l_min     -9
_diffrn_reflns_limit_l_max     9
_refine_special_details
;
All H atoms were generated by geometrical considerations and
constrained to their idealized positions.
;
_reflns_number_total     1462
_reflns_number_gt     1401
_reflns_threshold_expression     'I > 2\s(I)'
_refine_ls_structure_factor_coef     Fsqd
_refine_ls_matrix_type     full
_refine_ls_R_factor_all     0.0238
_refine_ls_R_factor_gt     0.0231
_refine_ls_wR_factor_gt     0.0539
_refine_ls_wR_factor_ref     0.0543
_refine_ls_goodness_of_fit_ref     1.072
_refine_ls_restrained_S_all     1.072
_refine_ls_number_reflns     1462
_refine_ls_number_parameters     63
_refine_ls_number_restraints     0
_refine_ls_hydrogen_treatment     constr
_refine_ls_weighting_scheme     calc
_refine_ls_weighting_details
              'w=1/[\s^2^(Fo^2^)+(0.0147P)^2^+0.3935P] where P=(Fo^2^+2Fc^2^)/3'
_atom_sites_solution_hydrogens     geom
_atom_sites_solution_primary     ?
_atom_sites_solution_secondary     ?
_refine_ls_shift/su_max     0.001
_refine_ls_shift/su_mean     0.000
_refine_diff_density_max     1.387
_refine_diff_density_min     -0.864
_refine_ls_extinction_method     none
_refine_ls_extinction_coef     .
loop_
    _atom_type_symbol
    _atom_type_description
    _atom_type_scat_dispersion_real
    _atom_type_scat_dispersion_imag
    _atom_type_scat_source
    'C' 'C' 0.0033 0.0016
                         'International Tables Vol C Tables 4.2.6.8 and 6.1.1.4'
    'H' 'H' 0.0000 0.0000
                         'International Tables Vol C Tables 4.2.6.8 and 6.1.1.4'
    'Cd' 'Cd' -0.8075 1.2024
                         'International Tables Vol C Tables 4.2.6.8 and 6.1.1.4'
    'Cl' 'Cl' 0.1484 0.1585
                         'International Tables Vol C Tables 4.2.6.8 and 6.1.1.4'
    'N' 'N' 0.0061 0.0033
                         'International Tables Vol C Tables 4.2.6.8 and 6.1.1.4'
    'O' 'O' 0.0106 0.0060
                         'International Tables Vol C Tables 4.2.6.8 and 6.1.1.4'
_computing_data_collection
;
CrysAlisPro (Rigaku OD, 2019)
;
_computing_cell_refinement
;
CrysAlisPro (Rigaku OD, 2019)
;
_computing_data_reduction
;
CrysAlisPro (Rigaku OD, 2019)
;
_computing_structure_solution
;
<i>SHELXT</i> (Sheldrick, 2015)
;
_computing_structure_refinement
;
OLEX2 (Dolomanov <i>et al.</i>,  2009)
;
_computing_molecular_graphics
;
DIAMOND (Brandenburg, 1999)
;
_computing_publication_material
;
publCIF (Westrip, 2010)
;
loop_
    _atom_site_type_symbol
    _atom_site_label
    _atom_site_fract_x
    _atom_site_fract_y
    _atom_site_fract_z
    _atom_site_U_iso_or_equiv
    _atom_site_adp_type
    _atom_site_calc_flag
    _atom_site_occupancy
    _atom_site_disorder_assembly
    _atom_site_disorder_group
    Cd Cd1 0.500000 0.000000 1.000000 0.01349(9) Uani d 1 . .
    Cl Cl1 0.47138(4) 0.20056(6) 1.29465(6) 0.01647(12) Uani d 1 . .
    Cl Cl2 0.71450(4) 0.05786(7) 1.06269(6) 0.01747(12) Uani d 1 . .
    O O1 0.18746(12) 0.0684(2) 1.49656(18) 0.0207(3) Uani d 1 . .
    N N1 0.29792(17) -0.0137(2) 1.5301(3) 0.0197(4) Uani d 1 . .
    H H1A 0.348789 0.053052 1.479307 0.024 Uiso calc 1 . .
    H H1B 0.295778 -0.127949 1.486972 0.024 Uiso calc 1 . .
    H H1C 0.318415 -0.017670 1.645068 0.024 Uiso calc 1 . .
    C C1 0.15465(18) 0.0791(3) 1.3096(3) 0.0221(4) Uani d 1 . .
    H H1D 0.147058 -0.043642 1.258934 0.026 Uiso calc 1 . .
    H H1E 0.211707 0.147040 1.253094 0.026 Uiso calc 1 . .
    C C2 0.04102(19) 0.1784(4) 1.2877(3) 0.0285(5) Uani d 1 . .
    H H2A 0.014672 0.189435 1.165319 0.043 Uiso calc 1 . .
    H H2B 0.050075 0.299323 1.338706 0.043 Uiso calc 1 . .
    H H2C -0.014190 0.109786 1.345010 0.043 Uiso calc 1 . .
loop_
    _atom_site_aniso_label
    _atom_site_aniso_U_11
    _atom_site_aniso_U_22
    _atom_site_aniso_U_33
    _atom_site_aniso_U_12
    _atom_site_aniso_U_13
    _atom_site_aniso_U_23
    Cd1 0.01489(13) 0.01250(14) 0.01301(13) -0.00030(6) 0.00125(9) 0.00052(6)
    Cl1 0.0192(2) 0.0145(2) 0.0160(2) -0.00024(16) 0.00327(18) -0.00387(16)
    Cl2 0.0156(2) 0.0190(3) 0.0181(2) -0.00023(17) 0.00301(18) 0.00076(18)
    O1 0.0193(7) 0.0255(8) 0.0173(7) 0.0078(6) 0.0025(6) 0.0020(6)
    N1 0.0178(9) 0.0196(10) 0.0215(10) 0.0015(6) 0.0009(8) 0.0016(6)
    C1 0.0234(10) 0.0272(12) 0.0155(10) -0.0014(8) 0.0016(8) 0.0021(8)
    C2 0.0238(11) 0.0329(13) 0.0279(11) 0.0026(9) -0.0006(9) 0.0074(9)
_geom_special_details
;
 All esds (except the esd in the dihedral angle between two l.s. planes)
 are estimated using the full covariance matrix.  The cell esds are taken
 into account individually in the estimation of esds in distances, angles
 and torsion angles; correlations between esds in cell parameters are only
 used when they are defined by crystal symmetry.  An approximate (isotropic)
 treatment of cell esds is used for estimating esds involving l.s. planes.
;
loop_
    _geom_bond_atom_site_label_1
    _geom_bond_atom_site_label_2
    _geom_bond_site_symmetry_2
    _geom_bond_distance
    _geom_bond_publ_flag
    Cd1 Cl1 4_565 2.6798(5) ?
    Cd1 Cl1 . 2.7416(5) ?
    Cd1 Cl1 3_657 2.7416(5) ?
    Cd1 Cl1 2_647 2.6798(5) ?
    Cd1 Cl2 3_657 2.5384(5) ?
    Cd1 Cl2 . 2.5384(5) ?
    O1 N1 . 1.420(2) ?
    O1 C1 . 1.448(2) ?
    N1 H1A . 0.8900 ?
    N1 H1B . 0.8900 ?
    N1 H1C . 0.8900 ?
    C1 H1D . 0.9700 ?
    C1 H1E . 0.9700 ?
    C1 C2 . 1.505(3) ?
    C2 H2A . 0.9600 ?
    C2 H2B . 0.9600 ?
    C2 H2C . 0.9600 ?
loop_
    _geom_angle_atom_site_label_1
    _geom_angle_atom_site_label_2
    _geom_angle_atom_site_label_3
    _geom_angle_site_symmetry_1
    _geom_angle_site_symmetry_3
    _geom_angle
    _geom_angle_publ_flag
    Cl1 Cd1 Cl1 4_565 2_647 180.0 ?
    Cl1 Cd1 Cl1 3_657 . 180.0 ?
    Cl1 Cd1 Cl1 2_647 . 87.722(7) ?
    Cl1 Cd1 Cl1 2_647 3_657 92.278(7) ?
    Cl1 Cd1 Cl1 4_565 . 92.279(7) ?
    Cl1 Cd1 Cl1 4_565 3_657 87.722(7) ?
    Cl2 Cd1 Cl1 . 3_657 92.012(14) ?
    Cl2 Cd1 Cl1 3_657 4_565 88.007(15) ?
    Cl2 Cd1 Cl1 3_657 2_647 91.993(15) ?
    Cl2 Cd1 Cl1 3_657 3_657 87.988(14) ?
    Cl2 Cd1 Cl1 . 2_647 88.007(15) ?
    Cl2 Cd1 Cl1 . 4_565 91.993(15) ?
    Cl2 Cd1 Cl1 . . 87.988(15) ?
    Cl2 Cd1 Cl1 3_657 . 92.012(15) ?
    Cl2 Cd1 Cl2 . 3_657 180.00(2) ?
    Cd1 Cl1 Cd1 2_657 . 153.62(2) ?
    N1 O1 C1 . . 109.78(15) ?
    O1 N1 H1A . . 109.5 ?
    O1 N1 H1B . . 109.5 ?
    O1 N1 H1C . . 109.5 ?
    H1A N1 H1B . . 109.5 ?
    H1A N1 H1C . . 109.5 ?
    H1B N1 H1C . . 109.5 ?
    O1 C1 H1D . . 110.6 ?
    O1 C1 H1E . . 110.6 ?
    O1 C1 C2 . . 105.70(17) ?
    H1D C1 H1E . . 108.7 ?
    C2 C1 H1D . . 110.6 ?
    C2 C1 H1E . . 110.6 ?
    C1 C2 H2A . . 109.5 ?
    C1 C2 H2B . . 109.5 ?
    C1 C2 H2C . . 109.5 ?
    H2A C2 H2B . . 109.5 ?
    H2A C2 H2C . . 109.5 ?
    H2B C2 H2C . . 109.5 ?
loop_
    _geom_torsion_atom_site_label_1
    _geom_torsion_atom_site_label_2
    _geom_torsion_atom_site_label_3
    _geom_torsion_atom_site_label_4
    _geom_torsion_site_symmetry_1
    _geom_torsion_site_symmetry_2
    _geom_torsion_site_symmetry_3
    _geom_torsion_site_symmetry_4
    _geom_torsion
    _geom_torsion_publ_flag
    N1 O1 C1 C2 . . . . -176.40(17) ?
loop_
    _geom_hbond_atom_site_label_D
    _geom_hbond_atom_site_label_H
    _geom_hbond_atom_site_label_A
    _geom_hbond_site_symmetry_A
    _geom_hbond_distance_DH
    _geom_hbond_distance_HA
    _geom_hbond_distance_DA
    _geom_hbond_angle_DHA
    _geom_hbond_publ_flag
    N1 H1A Cl1 . 0.89 2.38 3.259(2) 169.1 yes
    N1 H1B Cl2 2_647 0.89 2.31 3.1810(18) 167.4 yes
    N1 H1C Cl2 3_658 0.89 2.34 3.166(2) 154.5 yes
_shelx_space_group_comment
;
The symmetry employed for this shelxl refinement is uniquely defined
by the following loop, which should always be used as a source of
symmetry information in preference to the above space-group names.
They are only intended as comments.
;
_shelx_estimated_absorpt_T_min     ?
_shelx_estimated_absorpt_T_max     ?
_shelx_hkl_file
;
   2   0   0 1143.44   58.66
  -2   0   0 1128.32   58.65
   3   0   0 3123.08  225.31
   3   0   0 2974.13  213.63
  -3   0   0 2892.94  209.29
   4   0   0 6817.33  651.36
   4   0   0 6788.74  639.10
  -4   0   0 6171.21  592.68
   5   0   0 5192.44  466.94
   5   0   0 5185.30  458.11
  -5   0   0 5081.78  460.39
   6   0   0 3610.18  288.38
   6   0   0 3599.00  293.08
  -6   0   0 3328.21  274.04
   7   0   0  173.90    9.42
   7   0   0  170.98    8.21
  -7   0   0  174.68   10.99
   8   0   0  250.63   12.44
   8   0   0  249.89   14.30
  -8   0   0  241.73   13.87
   9   0   0 2499.03  187.87
   9   0   0 2503.45  198.14
  -9   0   0 2297.01  184.61
  10   0   0 1030.35   71.46
  10   0   0 1121.69   73.92
 -10   0   0  988.69   69.82
  11   0   0   89.25    6.05
  11   0   0   81.34    7.54
 -11   0   0   83.58   10.51
  12   0   0    1.33    1.17
  12   0   0    0.94    1.70
 -12   0   0    1.17    1.70
  13   0   0  225.11   14.33
  13   0   0  192.10   16.37
 -13   0   0  191.88   16.76
  14   0   0  372.35   27.68
  14   0   0  293.91   24.63
 -14   0   0  275.01   23.79
  15   0   0  184.06   18.37
  15   0   0  154.16   16.79
 -15   0   0  156.04   15.84
   1   1   0   51.97    1.67
   1  -1   0   54.95    1.25
  -1   1   0   49.40    1.12
  -1  -1   0   51.53    1.67
   2  -1   0  113.04    4.19
   2  -1   0  103.91    3.33
   2   1   0  103.58    3.63
  -2  -1   0   98.66    3.47
  -2   1   0  110.31    3.31
   3   1   0  883.91   46.09
   3  -1   0  934.79   46.60
   3  -1   0  999.99   52.46
  -3  -1   0  865.13   44.87
  -3   1   0  873.93   47.75
   4  -1   0  785.72   40.32
   4  -1   0  779.01   39.79
   4   1   0  755.55   38.29
  -4   1   0  733.17   39.35
  -4  -1   0  720.00   37.01
   5  -1   0  283.13   13.78
   5   1   0  271.04   12.21
   5   1   0  283.29   14.02
   5  -1   0  288.68   13.26
  -5  -1   0  279.65   13.00
  -5   1   0  270.40   13.45
   6  -1   0    1.43    0.54
   6   1   0    0.15    0.73
   6  -1   0    0.62    0.56
   6   1   0    1.39    0.80
  -6   1   0    0.87    0.69
  -6  -1   0    0.54    0.57
   7  -1   0  652.87   36.52
   7   1   0  656.19   38.64
   7  -1   0  694.33   37.71
   7   1   0  624.88   35.39
  -7  -1   0  638.71   37.94
  -7   1   0  624.90   36.85
   8  -1   0  336.88   17.38
   8  -1   0  343.76   20.74
   8   1   0  332.06   18.55
   8   1   0  338.97   19.86
  -8  -1   0  317.75   18.14
  -8   1   0  307.16   18.21
   9   1   0  353.80   19.20
   9  -1   0  351.95   20.79
   9  -1   0  363.72   19.46
   9   1   0  348.47   21.74
  -9   1   0  328.21   20.54
  -9  -1   0  330.94   19.86
  10   1   0   80.77    5.38
  10  -1   0   83.18    5.47
  10  -1   0   78.54    6.25
  10   1   0   80.46    9.54
 -10   1   0   71.61    8.94
 -10  -1   0   78.79    6.59
  11  -1   0   51.21    5.35
  11   1   0   55.06    6.09
  11  -1   0   58.39    4.64
  11   1   0   50.41    6.01
 -11   1   0   44.46    5.59
 -11  -1   0   52.06    5.62
  12  -1   0  107.27    9.19
  12   1   0  105.25    7.32
  12  -1   0  117.87    7.75
  12   1   0  106.75   10.49
 -12  -1   0   95.19    9.04
 -12   1   0   92.34    9.15
  13  -1   0  133.31   16.02
  13   1   0  125.12   17.09
  13  -1   0  139.95    9.81
  13   1   0  123.44    8.93
 -13   1   0  117.35   12.04
 -13  -1   0  116.91   11.61
  14  -1   0   47.10    5.31
  14   1   0   39.45    4.80
  14   1   0   35.93    7.16
  14  -1   0   39.30    6.81
 -14  -1   0   37.59    6.71
 -14   1   0   36.74    9.82
   0   2   0 3969.00  318.57
   0  -2   0 4208.23  338.21
   1   2   0  938.55   49.22
  -1  -2   0  975.37   51.83
  -1   2   0  941.54   50.73
   2  -2   0  528.96   26.45
   2   2   0  496.98   23.53
  -2   2   0  552.46   21.53
  -2  -2   0  526.07   25.13
   3   2   0  349.99   15.84
   3  -2   0  361.79   17.26
   3  -2   0  386.40   15.37
  -3  -2   0  344.82   15.87
   4  -2   0 1045.22   60.17
   4   2   0  965.66   55.59
   4  -2   0 1050.51   55.86
  -4  -2   0  997.71   56.83
   5  -2   0 2042.06  139.89
   5  -2   0 2018.73  131.42
   5   2   0 1878.30  126.67
  -5  -2   0 1876.38  128.37
   6  -2   0 1044.36   62.07
   6   2   0  978.26   57.28
   6   2   0 1077.78   66.95
   6  -2   0 1061.16   60.45
  -6   2   0  946.45   59.64
  -6  -2   0  976.93   58.19
   7  -2   0   49.90    3.33
   7  -2   0   51.17    2.97
   7   2   0   42.73    2.89
   7   2   0   52.10    4.08
  -7   2   0   42.12    3.63
  -7  -2   0   46.09    3.14
   8   2   0  319.99   21.78
   8   2   0  297.17   15.61
   8  -2   0  313.38   16.76
   8  -2   0  314.93   16.50
  -8   2   0  271.23   16.86
  -8  -2   0  289.67   16.36
   9   2   0 1583.88  116.52
   9  -2   0 1712.56  118.67
   9   2   0 1470.56  101.42
   9  -2   0 1625.73  110.73
  -9  -2   0 1447.21  107.66
  -9   2   0 1382.48  102.87
  10  -2   0 1401.75   94.56
  10  -2   0 1475.44  107.17
  10   2   0 1279.11   87.40
  10   2   0 1374.15  101.90
 -10   2   0 1228.24   91.44
 -10  -2   0 1306.16   93.78
  11  -2   0  270.39   15.69
  11  -2   0  270.92   17.60
  11   2   0  236.18   14.10
  11   2   0  262.03   19.20
 -11  -2   0  256.94   20.53
 -11   2   0  220.79   16.54
  12   2   0  240.48   14.86
  12  -2   0  293.79   17.92
  12   2   0  285.58   26.58
  12  -2   0  267.34   22.30
 -12  -2   0  262.29   23.49
 -12   2   0  233.59   18.18
  13   2   0  481.17   38.94
  13   2   0  467.36   33.16
  13  -2   0  523.56   37.75
  13  -2   0  491.35   35.38
 -13  -2   0  475.11   35.68
 -13   2   0  410.94   37.44
  14  -2   0 1061.08   71.89
  14   2   0  886.66   72.98
  14  -2   0  882.69   74.17
  14   2   0  838.99   58.54
 -14  -2   0  837.40   66.71
 -14   2   0  698.87   58.40
   0   3   0    0.72    0.59
   0  -3   0    0.01    0.46
   1   3   0  137.05    6.22
   1  -3   0  159.05    7.43
  -1   3   0  143.83    6.50
  -1  -3   0  154.45    8.25
   2   3   0  705.21   39.65
   2  -3   0  821.94   45.91
  -2   3   0  792.12   33.31
  -2  -3   0  776.55   43.02
   3   3   0   39.72    2.40
   3  -3   0   45.71    2.94
  -3  -3   0   41.98    2.62
   4  -3   0  536.64   23.52
   4  -3   0  524.94   28.82
   4   3   0  489.34   25.60
   4  -3   0  564.70   30.41
  -4  -3   0  525.35   27.84
   5  -3   0  731.59   35.70
   5   3   0  667.79   38.89
   5  -3   0  697.43   39.98
  -5  -3   0  688.81   39.17
   6   3   0  867.45   53.56
   6  -3   0  911.35   49.75
   6   3   0  780.18   45.85
   6  -3   0  880.64   52.44
  -6  -3   0  765.00   46.06
   7   3   0   15.25    1.88
   7  -3   0   17.70    2.15
   7  -3   0   21.00    2.27
   7   3   0   17.10    2.56
  -7  -3   0   14.20    1.95
   8   3   0   19.65    2.16
   8  -3   0   16.37    1.83
   8   3   0   22.97    4.51
   8  -3   0   17.71    2.40
  -8  -3   0   15.44    2.21
   9  -3   0   26.60    2.53
   9   3   0   19.13    2.54
   9   3   0   23.01    3.87
   9  -3   0   26.03    4.43
  -9  -3   0   25.17    2.96
  10   3   0  137.32    8.59
  10  -3   0  166.28    9.93
  10   3   0  165.96   12.46
  10  -3   0  160.87    9.94
 -10  -3   0  154.74   10.65
  11   3   0  214.35   13.11
  11   3   0  286.34   25.60
  11  -3   0  266.73   16.42
  11  -3   0  278.88   19.20
 -11  -3   0  255.53   17.11
  12   3   0    3.91    3.18
  12  -3   0    4.51    3.21
  12   3   0    4.23    1.59
  12  -3   0    7.03    2.05
 -12  -3   0    5.89    2.49
  13  -3   0   52.34    5.43
  13   3   0   47.91    8.12
  13   3   0   33.42    4.17
  13  -3   0   47.86    5.67
 -13  -3   0   51.71    9.35
  14  -3   0   12.55    5.10
  14   3   0    5.01    3.91
  14   3   0   10.62    4.73
  14  -3   0   11.56    4.84
 -14  -3   0    7.04    3.98
   0   4   0 2036.87  145.95
   0  -4   0 2205.42  159.99
   1   4   0 2218.79  160.97
   1  -4   0 2397.58  178.55
  -1  -4   0 2344.23  174.35
  -1   4   0 2327.61  168.24
   2   4   0 1122.44   69.44
   2  -4   0 1241.57   82.02
  -2  -4   0 1176.83   75.23
   3   4   0  910.90   54.74
   3  -4   0 1033.23   67.50
  -3  -4   0 1005.65   62.10
   4   4   0 1375.39   90.73
   4  -4   0 1570.45  107.07
  -4  -4   0 1490.56  100.41
   5  -4   0 1843.35  130.77
   5   4   0 1671.09  116.73
   5   4   0 1790.41  127.67
   5  -4   0 1787.94  132.59
  -5  -4   0 1741.25  123.50
   6   4   0  823.13   52.85
   6  -4   0  875.47   60.11
   6   4   0  889.74   60.19
   6  -4   0  897.85   47.13
   6  -4   0  889.55   55.71
  -6  -4   0  840.20   53.00
   7   4   0  526.16   32.98
   7   4   0  469.35   27.24
   7  -4   0  543.40   26.48
   7  -4   0  537.64   31.95
  -7  -4   0  478.86   29.03
   8  -4   0  484.27   29.26
   8  -4   0  497.36   26.27
   8   4   0  481.51   31.40
   8   4   0  435.00   25.90
  -8  -4   0  437.92   26.98
   9   4   0  559.47   38.14
   9  -4   0  566.17   38.45
   9  -4   0  577.31   31.54
   9   4   0  502.81   33.84
  -9  -4   0  505.65   35.65
  10   4   0  437.09   27.27
  10  -4   0  525.83   32.54
  10  -4   0  546.73   32.82
  10   4   0  523.46   37.21
 -10  -4   0  487.80   31.72
  11  -4   0  274.81   19.91
  11   4   0  281.35   20.91
  11  -4   0  258.18   17.38
  11   4   0  194.25   12.49
 -11  -4   0  265.19   18.09
  12   4   0  149.12   14.47
  12  -4   0  166.63   11.51
  12  -4   0  154.73   12.74
  12   4   0  112.58    8.29
 -12  -4   0  141.93   11.86
  13  -4   0  146.57   10.54
  13   4   0  110.47    8.53
  13   4   0  156.61   15.66
  13  -4   0  165.66   15.90
 -13  -4   0  133.63   12.53
   0   5   0    0.84    0.30
   0  -5   0    1.07    1.00
   0   5   0   -0.74    1.18
   1   5   0  146.24    9.73
   1  -5   0  162.09   10.11
  -1   5   0  153.05   10.06
  -1   5   0  147.23    5.03
  -1  -5   0  159.02    9.79
   2   5   0  139.75    6.68
   2   5   0  129.52    7.58
   2  -5   0  149.28    9.68
  -2  -5   0  143.95    9.14
   3   5   0  125.68    7.44
   3  -5   0  139.10    9.33
   3   5   0  128.56    6.97
  -3  -5   0  140.43    8.74
   4  -5   0  461.23   28.53
   4   5   0  438.26   24.79
   4   5   0  401.00   25.19
  -4  -5   0  452.61   29.84
   5  -5   0  142.18    9.91
   5   5   0  130.66    7.96
   5  -5   0  152.13    9.79
   5   5   0  137.40    8.74
  -5  -5   0  146.56   11.73
   6  -5   0  217.00   14.25
   6   5   0  188.74   11.25
   6  -5   0  213.91   13.49
   6   5   0  214.39   13.39
  -6  -5   0  211.20   15.32
   7   5   0    7.43    2.12
   7   5   0    4.57    2.59
   7  -5   0    5.50    2.96
   7  -5   0    5.75    2.26
  -7  -5   0    5.87    3.07
   8  -5   0  166.48   15.05
   8   5   0  134.16    9.00
   8  -5   0  162.88   10.99
   8   5   0  160.90   11.74
  -8  -5   0  145.58   10.22
   9  -5   0   14.41    3.34
   9   5   0   14.37    3.72
   9   5   0   15.03    2.50
   9  -5   0   15.22    3.01
  -9  -5   0   14.40    2.98
  10  -5   0   29.80    6.01
  10   5   0   34.99    7.62
  10  -5   0   26.72    3.23
  10   5   0   20.36    3.30
  10  -5   0   28.08    4.52
 -10  -5   0   30.64    6.10
  11   5   0   84.19    9.68
  11  -5   0   85.98    5.34
  11   5   0   58.55    7.35
  11  -5   0   80.86   12.04
  11  -5   0   89.04    7.71
 -11  -5   0   78.60    7.78
  12  -5   0    7.21    3.32
  12   5   0    7.83    3.00
  12   5   0    7.93    4.21
  12  -5   0    9.67    4.60
 -12  -5   0    7.30    3.16
   0  -6   0  536.24   34.33
   0   6   0  474.87   22.36
   0   6   0  471.46   28.43
   1   6   0  909.76   50.56
   1  -6   0  983.43   71.27
   1   6   0  886.51   56.58
  -1   6   0  835.63   39.28
  -1  -6   0  956.44   64.83
  -1   6   0  936.13   60.07
   2   6   0 1492.74  107.21
   2  -6   0 1738.11  131.45
  -2  -6   0 1660.43  129.94
   3   6   0  505.34   30.67
   3   6   0  502.72   30.84
   3  -6   0  602.13   43.38
  -3  -6   0  537.42   35.26
   4   6   0  603.81   38.06
   4   6   0  667.34   43.12
   4  -6   0  741.97   50.44
  -4  -6   0  723.72   47.59
   5  -6   0  644.68   44.62
   5   6   0  551.06   37.88
   5  -6   0  632.35   41.38
   5   6   0  585.14   36.91
  -5  -6   0  593.50   39.94
   6   6   0  409.48   28.68
   6  -6   0  507.37   34.49
   6   6   0  452.89   29.32
   6  -6   0  495.66   31.86
  -6  -6   0  470.61   30.76
   7   6   0  609.85   39.92
   7  -6   0  724.66   57.09
   7  -6   0  701.11   51.52
   7   6   0  711.54   52.52
  -7  -6   0  736.79   54.86
   8  -6   0  422.75   28.11
   8  -6   0  432.71   30.96
   8   6   0  363.73   23.60
   8   6   0  410.16   28.78
  -8  -6   0  419.15   28.77
   9  -6   0  155.10   12.00
   9  -6   0  141.25   12.66
   9   6   0  138.34   16.31
   9   6   0  115.11   11.82
  -9  -6   0  144.91   11.77
  10  -6   0  177.63   15.59
  10   6   0  182.05   15.75
  10  -6   0  188.21   14.12
  10   6   0  148.79   11.29
 -10  -6   0  171.19   17.61
  11   6   0  343.00   24.85
  11  -6   0  385.27   29.89
  11  -6   0  407.24   28.47
  11   6   0  402.70   39.24
 -11  -6   0  376.58   28.30
   0   7   0    1.42    0.90
   0   7   0    0.17    0.24
   0  -7   0   -0.46    1.35
   1  -7   0   52.02    6.67
   1   7   0   47.06    2.64
   1   7   0   45.37    4.59
  -1  -7   0   55.81    9.56
   2   7   0    2.98    1.61
   2  -7   0    2.73    3.73
   2   7   0    2.43    0.94
  -2  -7   0    2.86    2.24
   3  -7   0  146.96   12.97
   3   7   0  125.58    9.30
   3   7   0  125.09   11.45
  -3  -7   0  145.83   12.29
   4  -7   0  101.94   10.63
   4   7   0   82.21    9.30
   4   7   0   85.33    6.14
  -4  -7   0  100.28    9.28
   5   7   0   23.30    5.08
   5   7   0   22.16    5.18
   5  -7   0   26.64    4.52
   5  -7   0   30.83    5.77
  -5  -7   0   30.01    4.82
   6  -7   0   12.11    4.13
   6   7   0    6.64    4.24
   6   7   0   10.93    3.75
   6  -7   0   12.59    3.33
  -6  -7   0   12.34    5.26
   7   7   0   45.31    4.97
   7  -7   0   56.32   11.23
   7  -7   0   55.81    6.55
   7   7   0   48.88    5.86
  -7  -7   0   52.27    6.45
   8  -7   0  109.93   10.11
   8  -7   0  120.39   12.13
   8   7   0   97.73    8.06
   8   7   0  101.70    9.87
  -8  -7   0  109.84   10.60
   9  -7   0   88.05    9.08
   9  -7   0   87.23   14.51
   9   7   0   66.16    6.68
  -9  -7   0   81.69    8.77
  10   7   0    1.63    2.43
   0  -8   0    9.29    4.63
   0   8   0   14.11    3.25
   1   8   0  126.38    6.78
   1   8   0  120.98   10.04
   1  -8   0  153.25   14.60
  -1  -8   0  151.45   14.17
   2   8   0  325.16   18.76
   2  -8   0  388.30   30.89
   2   8   0  322.10   22.29
  -2  -8   0  365.89   28.91
   3   8   0  154.27   11.88
   3  -8   0  184.18   17.24
  -3  -8   0  174.43   16.34
   4   8   0   41.72    5.08
   4   8   0   42.77    4.30
   4  -8   0   56.71    8.48
  -4  -8   0   57.10   11.04
   5  -8   0   76.10    8.69
   5  -8   0   84.00   11.29
   5   8   0   70.97    6.38
   5   8   0   63.42    6.79
  -5  -8   0   81.11    9.50
   6  -8   0  193.70   18.46
   6   8   0  150.44   12.04
   6  -8   0  163.64   14.44
   6   8   0  148.11   15.24
  -6  -8   0  162.35   20.38
   7   8   0  367.63   27.33
   7  -8   0  450.17   44.47
   7   8   0  339.32   24.41
   7  -8   0  405.39   30.47
   1  -9   0   25.10    7.32
   1   9   0   25.89    4.66
  -1  -9   0   21.78    7.05
   2   9   0    0.68    1.63
   2  -9   0    0.26    2.69
  -2  -9   0    2.71    3.88
   3  -9   0   28.70    7.99
   3   9   0   23.15    7.18
  -3  -9   0   26.33    6.89
   4  -9   0   56.25   10.02
   4   9   0   42.45    9.36
  -4  -9   0   48.28    9.09
 -15   0   1   -0.25    2.06
  15   0  -1    1.43    1.70
  15   0  -1   -0.11    1.93
 -14   0   1   -0.64    1.34
  14   0  -1    0.22    1.25
  14   0  -1    0.32    1.02
 -13   0   1    0.66    1.31
  13   0  -1    0.79    1.13
  13   0  -1   -0.73    0.95
 -12   0   1    0.51    1.80
  12   0  -1    0.38    1.24
  12   0  -1   -0.21    0.98
 -11   0   1    0.30    1.19
  11   0  -1    0.19    0.85
  11   0  -1    0.38    1.02
 -10   0   1    0.50    1.22
  10   0  -1    0.56    0.88
  10   0  -1    0.46    1.07
  -9   0   1    0.51    1.05
   9   0  -1    0.47    0.75
   9   0  -1    0.49    0.90
  -8   0   1    0.03    0.81
   8   0  -1    0.44    0.89
  -7   0   1    0.71    0.80
   7   0  -1    0.27    0.55
  -6   0   1    1.14    0.85
   6   0  -1    1.25    0.65
  -5   0   1    0.73    1.02
   5   0  -1    0.87    0.53
  -4   0   1    0.01    0.34
   4   0  -1    0.16    0.30
  -3   0   1    0.49    0.37
   3   0  -1    0.47    0.53
  -2   0   1    0.09    0.26
   2   0  -1    0.64    0.25
  -1   0   1    0.10    0.14
   1   0  -1    0.33    0.14
   1   0   1    0.44    0.17
  -1   0  -1    0.02    0.17
   2   0   1    0.47    0.28
   2   0   1    0.47    0.17
  -2   0  -1    0.29    0.24
  -2   0  -1    0.42    0.17
   3   0   1    0.30    0.37
   3   0   1    0.43    0.21
  -3   0  -1    0.89    0.32
  -3   0  -1    1.01    0.23
   4   0   1    0.70    0.47
   4   0   1    0.37    0.43
  -4   0  -1    1.35    0.40
  -4   0  -1    0.42    0.31
   5   0   1    0.88    0.36
   5   0   1    1.27    0.60
  -5   0  -1    0.27    0.45
  -5   0  -1    1.28    0.50
   6   0   1    1.58    0.95
   6   0   1    0.41    0.36
  -6   0  -1    0.22    0.48
   7   0   1   -0.22    0.67
   7   0   1    1.46    1.18
  -7   0  -1    0.89    0.61
   8   0   1    0.27    0.94
   8   0   1    0.57    0.54
  -8   0  -1    1.59    1.16
   9   0   1   -0.29    0.81
   9   0   1   -0.01    0.48
  -9   0  -1    0.73    0.67
  10   0   1   -0.23    1.50
 -10   0  -1    3.49    1.38
  11   0   1    3.15    1.67
  11   0   1    0.55    0.96
 -11   0  -1    1.90    1.43
  12   0   1    0.13    0.76
  12   0   1    0.95    1.40
 -12   0  -1   -0.14    1.78
  13   0   1    5.26    1.55
  13   0   1    0.86    2.69
 -13   0  -1    0.37    2.18
  14   0   1    0.77    1.31
  14   0   1   -0.23    0.80
 -14   0  -1   -0.24    1.11
 -15   1   1  243.54   24.99
 -15  -1   1  272.51   33.36
  15   1  -1  261.17   25.12
  15  -1  -1  349.66   31.00
  15   1  -1  316.69   23.08
  15  -1  -1  262.23   22.82
 -14  -1   1  575.11   49.12
  14   1  -1  730.94   56.24
  14   1  -1  603.99   48.58
  14  -1  -1  800.73   60.13
  14  -1  -1  609.95   47.44
 -13   1   1  196.86   17.47
 -13  -1   1  190.75   17.54
  13   1  -1  224.77   15.16
  13   1  -1  190.95   16.83
  13  -1  -1  239.54   19.54
  13  -1  -1  209.51   16.46
 -12   1   1   41.87    9.82
 -12  -1   1   51.99    6.72
  12  -1  -1   58.49    5.35
  12   1  -1   56.39    5.13
  12  -1  -1   55.18    5.86
  12   1  -1   61.12    9.88
 -11   1   1  370.76   27.33
 -11  -1   1  388.72   27.64
  11   1  -1  434.05   25.84
  11  -1  -1  447.16   26.46
  11  -1  -1  406.58   29.24
  11   1  -1  422.60   32.89
 -10   1   1  657.14   51.01
 -10  -1   1  715.42   48.87
  10  -1  -1  777.33   47.24
  10   1  -1  753.38   46.15
  10  -1  -1  683.84   47.17
  10   1  -1  700.73   51.64
  -9  -1   1  532.12   33.92
  -9   1   1  542.56   36.11
   9   1  -1  533.49   34.55
   9   1  -1  598.77   34.56
   9  -1  -1  568.04   36.23
   9  -1  -1  619.03   35.29
  -8  -1   1  844.76   54.50
  -8   1   1  857.17   56.79
   8  -1  -1  860.68   54.45
   8   1  -1  889.82   53.19
   8  -1  -1  883.96   55.10
  -7   1   1  132.04   10.32
  -7  -1   1  123.59    9.03
   7   1  -1  131.52    8.16
   7  -1  -1  135.25    8.55
  -6   1   1  572.36   35.13
  -6  -1   1  539.27   29.86
   6   1  -1  559.58   31.18
   6  -1  -1  589.51   31.27
  -5   1   1 3408.88  278.71
  -5  -1   1 3267.25  262.25
   5  -1  -1 3531.43  277.36
   5   1  -1 3372.45  265.28
  -4   1   1 1204.04   72.96
  -4  -1   1 1108.69   65.21
   4   1  -1 1177.83   69.03
   4  -1  -1 1189.57   69.31
  -3  -1   1   29.54    2.08
  -3   1   1   28.75    1.82
   3  -1  -1   31.23    1.72
   3   1  -1   31.81    1.60
  -2   1   1 3135.22  230.67
  -2  -1   1 2817.09  204.83
   2   1  -1 2929.20  211.57
   2  -1  -1 3414.01  248.73
  -1  -1   1 3038.15  218.45
   1  -1  -1 3241.61  234.74
   1   1  -1 3169.68  226.94
   0  -1   1 1661.96   98.11
   0   1  -1 1709.26   99.78
   0  -1  -1 1768.09  103.68
   0  -1  -1 1795.84  103.06
   1   1   1 2765.85  191.34
   1   1   1 2851.59  191.95
   1  -1   1 2503.49  171.65
  -1   1  -1 3169.69  214.21
  -1   1  -1 3055.04  207.71
  -1  -1  -1 2662.34  183.10
  -1  -1  -1 2845.53  192.64
   2   1   1  656.90   32.16
   2  -1   1  698.62   32.77
   2   1   1  688.03   30.28
   2  -1   1  542.02   25.25
  -2  -1  -1  666.26   31.42
  -2   1  -1  696.72   31.77
  -2  -1  -1  675.73   29.77
   3   1   1 1761.05  105.84
   3   1   1 1631.83  104.14
   3  -1   1 1915.64  116.43
   3  -1   1 1780.13  110.44
  -3  -1  -1 1723.95  108.90
  -3   1  -1 1677.06  102.50
  -3  -1  -1 1667.01   99.82
   4  -1   1 5186.50  447.58
   4   1   1 4380.48  368.20
   4   1   1 4820.22  424.86
   4  -1   1 5012.92  423.37
  -4  -1  -1 4156.00  351.83
  -4   1  -1 4922.68  421.03
  -4  -1  -1 4930.79  424.37
  -4   1  -1 4969.44  421.32
   5   1   1 2483.89  178.73
   5  -1   1 2995.66  215.99
   5   1   1 2833.79  215.99
   5  -1   1 3196.54  237.33
  -5   1  -1 2698.34  202.45
  -5  -1  -1 2542.93  187.27
  -5   1  -1 2771.80  203.98
   6  -1   1  276.73   13.71
   6   1   1  238.66   11.61
   6   1   1  265.80   14.26
   6  -1   1  264.41   11.95
  -6   1  -1  248.91   11.68
  -6   1  -1  248.75   12.40
  -6  -1  -1  250.67   12.77
   7  -1   1  772.82   41.95
   7   1   1  686.94   37.61
   7  -1   1  770.74   47.47
   7   1   1  744.98   45.61
  -7  -1  -1  713.94   40.38
   8  -1   1 1791.07  120.12
   8   1   1 1697.33  114.34
   8  -1   1 1828.15  130.64
   8   1   1 1750.20  128.15
  -8  -1  -1 1665.90  116.21
  -8   1  -1 1650.38  121.36
   9  -1   1 1995.76  154.91
   9  -1   1 1939.55  139.58
   9   1   1 1905.69  147.11
   9   1   1 1848.59  130.68
  -9   1  -1 1854.84  143.93
  -9  -1  -1 1924.74  142.51
  10  -1   1  696.58   42.63
  10   1   1  648.29   44.54
  10   1   1  624.02   38.28
  10  -1   1  681.83   44.60
 -10  -1  -1  653.22   41.73
 -10   1  -1  661.90   43.19
  11  -1   1  214.28   14.70
  11   1   1  217.06   16.10
  11   1   1  183.32   10.31
  11  -1   1  206.45   11.64
 -11  -1  -1  191.83   13.08
 -11   1  -1  170.79   12.41
  12   1   1  333.00   21.40
  12  -1   1  378.70   21.50
  12  -1   1  348.84   29.30
  12   1   1  335.00   25.54
 -12   1  -1  277.33   23.90
 -12  -1  -1  306.30   21.73
  13  -1   1  753.24   46.92
  13   1   1  698.83   54.45
  13   1   1  662.98   42.26
  13  -1   1  689.05   50.68
 -13   1  -1  555.86   41.61
 -13  -1  -1  627.54   51.22
  14   1   1  706.15   50.58
  14  -1   1  648.49   50.90
  14  -1   1  788.48   51.87
  14   1   1  683.55   65.17
 -14   1  -1  562.49   44.65
 -14  -1  -1  651.44   56.58
 -14  -2   1   18.70    8.70
 -14   2   1   22.10    5.75
  14  -2  -1   22.76    4.58
  14   2  -1   26.06    6.02
  14   2  -1   19.57    3.98
  14  -2  -1   26.16    4.91
 -13   2   1    1.03    2.95
 -13  -2   1    3.32    2.96
  13  -2  -1    0.70    2.51
  13   2  -1    0.97    1.95
  13   2  -1   -0.03    1.92
  13  -2  -1    0.31    1.45
 -12   2   1    6.78    3.11
 -12  -2   1    5.42    2.99
  12   2  -1   10.98    3.29
  12   2  -1    9.57    2.04
  12  -2  -1    5.58    2.39
  12  -2  -1    7.63    2.49
 -11  -2   1  103.28    9.02
 -11   2   1   96.22    9.09
  11   2  -1  103.61    9.70
  11   2  -1  101.96    7.01
  11  -2  -1  108.20    8.01
  11  -2  -1  114.55    7.81
 -10  -2   1  176.30   12.45
 -10   2   1  164.17   13.05
  10  -2  -1  197.42   11.66
  10   2  -1  185.85   11.36
  10   2  -1  191.16   13.89
  10  -2  -1  194.61   11.78
  -9   2   1   83.87   10.03
  -9  -2   1   90.09    9.12
   9   2  -1   93.73    6.04
   9  -2  -1   97.27    7.40
   9  -2  -1   98.74    8.30
  -8   2   1   49.86    4.84
  -8  -2   1   49.69    4.24
   8  -2  -1   52.33    3.83
   8  -2  -1   53.56    4.37
   8   2  -1   45.36    3.50
  -7  -2   1  136.75    9.82
  -7   2   1  137.13    8.95
   7  -2  -1  146.08    7.03
   7  -2  -1  155.22    8.46
   7   2  -1  143.37    7.66
  -6   2   1   -0.19    0.75
  -6  -2   1    0.21    0.59
   6  -2  -1    0.61    0.61
   6   2  -1    0.32    0.88
   6  -2  -1    0.58    0.39
  -5  -2   1   27.76    2.10
  -5   2   1   23.63    2.55
   5  -2  -1   28.12    2.21
   5  -2  -1   29.39    1.47
   5   2  -1   28.42    2.01
  -4  -2   1  164.87    7.79
  -4   2   1  164.83    8.55
   4   2  -1  163.49    8.46
   4  -2  -1  178.41    8.53
  -3  -2   1  398.13   19.05
   3   2  -1  405.57   19.05
   3  -2  -1  432.08   21.10
  -2  -2   1  171.99    7.32
   2  -2  -1  174.72    7.78
   2   2  -1  175.42    7.32
  -1  -2   1  508.16   23.98
   1  -2  -1  509.30   24.28
   1  -2  -1  521.29   19.84
   1   2  -1  486.77   23.41
   0  -2   1 1833.68  116.76
   0   2   1 1791.78  112.04
   0  -2  -1 1758.67  103.41
   0  -2  -1 1952.06  124.26
   0   2  -1 1752.97  109.31
   1   2   1 1191.47   65.48
   1   2   1 1205.47   67.75
   1  -2   1 1267.78   72.10
  -1   2  -1 1253.93   70.42
  -1  -2  -1 1264.86   71.70
  -1  -2  -1 1303.31   70.78
   2   2   1  102.43    4.07
   2   2   1  101.34    3.89
   2  -2   1  111.03    4.42
  -2  -2  -1  108.71    4.22
  -2   2  -1   99.04    3.43
  -2  -2  -1   86.03    3.57
   3   2   1    9.67    0.98
   3  -2   1    7.83    0.61
   3  -2   1    8.76    0.86
   3   2   1    9.31    0.73
  -3  -2  -1    8.09    0.73
  -3   2  -1    7.33    0.58
   4   2   1  297.60   14.47
   4   2   1  282.56   13.30
   4  -2   1  311.14   14.44
   4  -2   1  294.69   12.81
  -4  -2  -1  277.86   12.31
  -4   2  -1  297.62   12.53
   5  -2   1  171.54    7.61
   5  -2   1  170.11    8.00
   5   2   1  159.37    7.84
   5   2   1  165.69    8.69
  -5  -2  -1  159.51    8.01
  -5   2  -1  165.24    7.73
   6  -2   1  256.49   12.35
   6   2   1  263.54   16.17
   6  -2   1  270.09   13.14
   6   2   1  243.95   11.42
  -6   2  -1  254.72   11.56
  -6  -2  -1  249.64   11.95
   7  -2   1   17.08    1.89
   7   2   1   14.53    1.47
   7   2   1   17.03    2.54
   7  -2   1   19.03    1.69
  -7  -2  -1   16.23    2.39
   8   2   1   63.15    5.56
   8   2   1   58.77    3.61
   8  -2   1   68.86    4.12
   8  -2   1   69.38    4.54
  -8  -2  -1   59.76    5.45
   9  -2   1   11.00    2.89
   9   2   1    9.89    2.09
   9  -2   1    7.80    2.36
   9   2   1    7.09    2.66
  -9  -2  -1    7.63    1.67
  10  -2   1   71.44    7.65
  10   2   1   63.99    6.68
  10  -2   1   65.30    4.43
  10   2   1   59.37    4.01
 -10  -2  -1   68.73    7.24
  11   2   1   21.80    3.52
  11  -2   1   29.67    4.27
  11  -2   1   23.01    3.72
  11   2   1   25.99    4.70
 -11  -2  -1   24.54    3.45
  12   2   1   97.60    8.23
  12   2   1   99.98   10.80
  12  -2   1  103.11    8.98
  12  -2   1  106.40    7.34
 -12  -2  -1  102.57   12.07
  13  -2   1   52.85    9.60
  13   2   1   51.44    8.34
  13   2   1   49.24    4.52
  13  -2   1   56.40    5.07
 -13  -2  -1   59.20    9.67
  14  -2   1    0.92    1.64
  14   2   1    0.82    2.20
  14   2   1    0.34    1.09
  14  -2   1    0.20    1.91
 -14  -2  -1    0.37    1.67
 -14  -3   1  398.16   40.85
  14  -3  -1  461.23   33.34
  14  -3  -1  523.47   37.46
  14   3  -1  396.12   32.80
  14   3  -1  444.17   38.11
 -13  -3   1  395.03   31.02
  13   3  -1  364.87   24.53
  13  -3  -1  470.25   31.50
  13   3  -1  425.42   34.60
  13  -3  -1  436.87   33.72
 -12  -3   1  355.73   26.60
  12   3  -1  310.38   20.24
  12   3  -1  377.64   29.77
  12  -3  -1  415.51   26.78
  12  -3  -1  397.23   25.11
 -11  -3   1  729.65   52.15
  11   3  -1  653.92   42.85
  11   3  -1  813.07   59.28
  11  -3  -1  859.44   57.78
  11  -3  -1  796.96   52.10
 -10  -3   1  878.48   61.77
  10  -3  -1  904.73   60.19
  10  -3  -1 1030.27   65.21
  10   3  -1  986.53   70.40
  10   3  -1  856.51   56.92
  -9  -3   1 1317.56   95.78
   9  -3  -1 1452.11   96.03
   9  -3  -1 1531.29  106.78
   9   3  -1 1347.97   94.04
  -8  -3   1 1189.77   82.54
   8   3  -1 1237.96   85.65
   8  -3  -1 1330.11   89.53
   8  -3  -1 1331.08   82.70
  -7  -3   1 1625.57  117.00
   7  -3  -1 1763.81  124.53
   7   3  -1 1664.36  116.72
   7  -3  -1 1824.07  120.00
  -6  -3   1 1520.06  105.99
   6  -3  -1 1669.15  103.92
   6   3  -1 1569.99  106.94
   6  -3  -1 1631.60  112.65
  -5  -3   1 3070.81  251.25
   5  -3  -1 3454.12  254.70
   5   3  -1 3189.91  255.96
   5  -3  -1 3303.81  268.24
  -4  -3   1 1991.18  145.79
   4  -3  -1 2227.74  160.14
   4   3  -1 2056.28  145.60
   4  -3  -1 2212.16  136.37
  -3  -3   1 2082.45  148.05
   3   3  -1 2040.43  142.85
   3  -3  -1 2256.46  161.09
   3  -3  -1 2183.27  155.39
  -2  -3   1 2775.68  210.84
   2   3  -1 2679.24  200.17
   2  -3  -1 2920.44  221.54
  -1  -3   1 3216.72  252.84
   1  -3  -1 3480.34  275.99
   1   3  -1 3073.27  237.91
   0   3   1 2035.06  139.54
   0  -3   1 2140.76  147.71
   0   3   1 2019.88  125.65
   0  -3  -1 2185.26  151.21
   0   3  -1 1988.99  134.24
   1  -3   1 1258.69   75.48
   1   3   1 1127.67   66.31
  -1  -3  -1 1250.91   74.79
  -1   3  -1 1159.20   69.47
   2  -3   1 1386.13   86.30
   2   3   1 1282.97   77.27
   2   3   1 1281.12   79.62
  -2   3  -1 1414.65   86.32
  -2  -3  -1 1370.94   84.87
  -2   3  -1 1425.48   78.94
   3  -3   1 1064.07   63.53
   3   3   1  965.04   55.77
   3   3   1  936.02   53.15
  -3  -3  -1 1016.69   59.98
  -3   3  -1  952.69   49.95
   4  -3   1 1812.62  123.39
   4   3   1 1546.98  102.67
   4  -3   1 1816.37  120.68
   4   3   1 1660.75  112.28
  -4   3  -1 1701.21  103.73
  -4  -3  -1 1611.79  106.36
   5  -3   1  427.96   20.17
   5  -3   1  458.94   24.33
   5   3   1  421.96   21.33
   5   3   1  427.15   23.64
   5  -3   1  465.57   24.50
  -5   3  -1  433.43   19.81
  -5  -3  -1  412.58   21.27
   6  -3   1  234.32   10.97
   6  -3   1  240.35   12.43
   6   3   1  220.00   10.91
   6   3   1  234.77   13.39
  -6   3  -1  238.02   11.19
  -6  -3  -1  221.05   12.69
   7  -3   1  117.68    7.89
   7  -3   1  121.30    7.12
   7   3   1   99.58    5.56
   7   3   1  113.19    9.63
  -7  -3  -1  107.36    6.02
   8   3   1  506.68   32.53
   8   3   1  460.00   27.65
   8  -3   1  516.06   28.63
   8  -3   1  535.82   32.25
  -8  -3  -1  460.98   26.61
   9   3   1  271.06   18.73
   9  -3   1  265.25   15.10
   9  -3   1  309.88   19.40
   9   3   1  227.23   12.97
  -9  -3  -1  271.27   15.64
  10  -3   1  126.46    7.63
  10  -3   1  112.89    7.71
  10   3   1  107.30    6.49
  10   3   1  129.77   13.87
 -10  -3  -1  116.80    7.93
  11  -3   1   28.33    3.11
  11   3   1   22.22    3.82
  11   3   1   33.57    5.23
  11  -3   1   29.03    3.63
 -11  -3  -1   26.03    3.63
  12  -3   1   61.66    6.09
  12   3   1   54.04    6.25
  12   3   1   63.69   12.53
  12  -3   1   69.22    5.65
 -12  -3  -1   62.69    6.51
  13  -3   1  201.69   18.89
  13  -3   1  235.27   15.14
  13   3   1  172.33   11.60
  13   3   1  201.27   19.10
 -13  -3  -1  200.47   15.57
  14  -3   1  180.35   12.67
  14  -3   1  145.25   12.83
  14   3   1  127.32    9.86
  14   3   1  137.45   16.63
 -14  -3  -1  144.74   18.17
 -13  -4   1  128.98   17.31
  13   4  -1  141.89   15.03
  13   4  -1  108.32    8.55
  13  -4  -1  146.52   13.15
  13  -4  -1  161.75   16.64
 -12  -4   1  150.07   13.08
  12  -4  -1  190.68   13.28
  12   4  -1  165.54   15.44
  12   4  -1  121.96    9.08
  12  -4  -1  173.51   10.87
 -11  -4   1   17.48    4.10
  11   4  -1   23.99    4.89
  11   4  -1   15.08    2.80
  11  -4  -1   23.50    3.98
  11  -4  -1   29.75    3.63
 -10  -4   1   12.04    2.82
  10  -4  -1   10.88    2.64
  10   4  -1   10.56    2.39
  10   4  -1   13.68    5.60
  10  -4  -1   14.67    2.65
  -9  -4   1  239.30   16.00
   9   4  -1  241.18   14.96
   9  -4  -1  281.96   15.37
   9  -4  -1  264.89   16.61
   9   4  -1  282.49   19.40
  -8  -4   1  176.48   11.79
   8  -4  -1  186.74   12.25
   8  -4  -1  204.07   10.20
   8   4  -1  176.77   10.90
  -7  -4   1  154.36   12.60
   7  -4  -1  173.29    7.88
   7  -4  -1  169.30   10.63
   7   4  -1  156.17    9.52
  -6  -4   1  132.89    8.58
   6  -4  -1  133.03    8.47
   6   4  -1  128.86    7.85
   6  -4  -1  147.26    5.69
  -5  -4   1    0.41    0.83
   5   4  -1    0.86    0.79
   5  -4  -1   -0.05    0.93
   5  -4  -1    1.46    0.97
  -4  -4   1   43.72    3.51
   4   4  -1   43.19    4.27
   4  -4  -1   42.91    3.69
   4  -4  -1   42.93    3.67
  -3  -4   1   20.18    3.22
   3  -4  -1   18.37    2.33
   3   4  -1   18.93    1.86
  -2  -4   1  765.50   45.54
   2   4  -1  738.35   42.25
   2  -4  -1  809.81   48.42
  -1  -4   1 1472.29   98.79
   1  -4  -1 1562.62  104.96
   1   4  -1 1410.64   91.51
   0  -4   1  133.76    7.41
   0   4   1  118.39    4.11
   0   4   1  126.60    6.39
   0  -4  -1  142.47    7.71
   0   4  -1  128.27    6.33
   1   4   1   91.68    4.85
   1  -4   1   97.30    5.80
  -1  -4  -1  101.60    5.79
  -1   4  -1   95.58    4.98
   2   4   1  926.01   52.15
   2   4   1  904.65   53.15
   2  -4   1  976.30   59.62
  -2   4  -1  961.36   56.90
  -2  -4  -1  950.44   57.65
  -2   4  -1  947.60   48.44
   3   4   1  906.10   53.73
   3  -4   1  991.60   61.04
   3   4   1  924.01   55.85
  -3  -4  -1 1009.74   63.24
  -3   4  -1  945.00   48.22
   4   4   1  321.86   17.34
   4  -4   1  359.95   19.75
   4   4   1  318.37   16.51
  -4   4  -1  338.25   13.93
  -4  -4  -1  337.04   18.02
   5   4   1   20.37    1.90
   5  -4   1   21.30    3.73
   5  -4   1   23.15    2.52
   5   4   1   16.39    2.27
  -5  -4  -1   22.99    2.21
  -5   4  -1   19.20    1.09
   6  -4   1   -0.01    0.82
   6   4   1    3.77    0.88
   6  -4   1    0.85    1.36
   6   4   1    0.08    0.95
  -6  -4  -1   -0.01    0.70
  -6   4  -1    0.15    0.35
   7   4   1  139.64    9.78
   7  -4   1  153.28    7.26
   7  -4   1  155.53   12.21
   7  -4   1  162.59    9.43
  -7  -4  -1  156.53   10.95
   8  -4   1  292.73   14.79
   8   4   1  294.24   19.63
   8  -4   1  305.95   17.74
   8  -4   1  274.65   17.09
   8   4   1  255.78   14.69
  -8  -4  -1  281.70   18.64
   9   4   1   19.94    2.49
   9   4   1   27.81    4.23
   9  -4   1   23.91    3.30
   9  -4   1   25.22    2.38
   9  -4   1   23.79    3.54
  -9  -4  -1   25.81    4.48
  10  -4   1  179.85   11.00
  10  -4   1  153.92   11.14
  10   4   1  126.75    8.07
  10   4   1  179.56   13.74
  10  -4   1  177.38   12.09
 -10  -4  -1  162.45   10.73
  11   4   1   14.07    3.18
  11   4   1   17.72    4.28
  11  -4   1   16.46    2.55
  11  -4   1   -1.09    3.07
  11  -4   1   19.29    2.59
 -11  -4  -1   18.16    3.12
  12   4   1   19.03    8.40
  12  -4   1   25.84    3.56
  12   4   1   18.60    4.11
  12  -4   1   24.77    3.65
 -12  -4  -1   23.06    6.12
  13   4   1   24.90    6.68
  13   4   1   22.17    4.75
  13  -4   1   31.08    4.33
  13  -4   1   23.54    4.31
 -13  -4  -1   28.57    4.95
 -12  -5   1  216.51   18.24
  12   5  -1  198.02   15.06
  12  -5  -1  239.43   17.31
  12   5  -1  242.93   27.02
 -11  -5   1   43.89    6.20
  11  -5  -1   51.37    6.10
  11  -5  -1   50.09    5.02
  11   5  -1   55.91    7.62
  11   5  -1   47.97    8.05
 -10  -5   1   45.03    5.60
  10   5  -1   55.74    6.91
  10   5  -1   44.23    4.70
  10  -5  -1   46.42    2.96
  10  -5  -1   48.54    5.42
  -9  -5   1   35.89    4.64
   9  -5  -1   33.64    5.19
   9   5  -1   30.15    3.80
   9   5  -1   45.13    5.51
   9  -5  -1   36.56    2.05
   9  -5  -1   33.28    4.55
  -8  -5   1  114.91    9.38
   8   5  -1  104.61   10.00
   8  -5  -1  118.88    9.93
   8  -5  -1  120.38    9.27
   8  -5  -1  123.10    4.59
  -7  -5   1  222.79   14.82
   7  -5  -1  217.93   15.16
   7   5  -1  207.22   12.77
   7  -5  -1  221.95   14.38
  -6  -5   1  221.07   14.14
   6  -5  -1  237.71   17.71
   6   5  -1  223.81   13.31
   6  -5  -1  208.51   14.66
  -5  -5   1    7.42    3.97
   5  -5  -1    7.93    2.82
   5  -5  -1   24.09    2.81
   5   5  -1   15.83    2.17
  -4  -5   1  198.01   12.31
   4  -5  -1  188.66   12.50
   4  -5  -1  201.29   12.39
   4   5  -1  178.07   10.62
  -3  -5   1  666.49   41.49
   3  -5  -1  680.68   42.97
   3   5  -1  610.99   38.60
  -2  -5   1  499.94   30.34
   2   5  -1  467.25   26.76
   2  -5  -1  517.52   31.60
  -1  -5   1  404.91   24.16
   1   5  -1  375.77   21.11
   1  -5  -1  436.07   25.99
   0   5   1  445.20   24.78
   0  -5   1  488.21   28.80
   0   5   1  436.55   18.68
   0  -5  -1  498.31   29.51
   0   5  -1  443.42   24.52
   1   5   1  504.22   24.86
   1   5   1  518.86   29.32
   1  -5   1  556.59   33.25
  -1  -5  -1  584.18   34.79
  -1   5  -1  531.37   30.06
   2  -5   1 1385.40   95.20
   2   5   1 1217.45   82.62
   2   5   1 1221.20   75.28
  -2  -5  -1 1332.94   91.18
  -2   5  -1 1343.36   74.15
  -2   5  -1 1365.04   89.50
   3   5   1 1679.25  116.57
   3  -5   1 1900.73  143.92
   3   5   1 1690.50  119.84
  -3   5  -1 1851.94  111.29
  -3  -5  -1 1845.53  135.19
   4  -5   1  715.54   45.55
   4   5   1  657.47   41.41
   4   5   1  652.73   39.09
  -4   5  -1  713.66   34.10
  -4  -5  -1  708.99   46.92
   5  -5   1  995.95   63.33
   5   5   1  848.36   54.70
   5  -5   1  968.58   63.62
   5   5   1  815.57   50.76
  -5   5  -1  861.35   44.43
  -5  -5  -1  860.03   55.59
   6   5   1 1043.83   69.12
   6  -5   1 1238.77   86.64
   6  -5   1 1217.11   82.09
   6   5   1 1118.65   77.26
  -6  -5  -1 1111.88   75.15
   7   5   1 1347.91   95.56
   7   5   1 1480.87  110.96
   7  -5   1 1588.99  113.85
   7  -5   1 1611.53  119.52
  -7  -5  -1 1524.76  109.98
   8   5   1 1028.88   73.21
   8   5   1  852.98   56.48
   8  -5   1 1059.70   74.40
   8  -5   1 1068.39   71.50
  -8  -5  -1  998.78   67.57
   9   5   1  749.07   58.21
   9  -5   1  775.93   57.39
   9  -5   1  808.44   55.95
   9   5   1  594.73   38.36
  -9  -5  -1  725.27   47.60
  10   5   1  616.98   44.22
  10  -5   1  589.80   41.25
  10  -5   1  643.80   41.10
  10   5   1  463.98   29.92
 -10  -5  -1  599.95   43.29
  11  -5   1  748.97   48.50
  11   5   1  501.48   33.20
  11   5   1  693.05   52.34
  11  -5   1  694.55   48.96
 -11  -5  -1  656.47   45.06
  12   5   1  614.62   47.89
  12  -5   1  656.21   46.87
  12  -5   1  567.86   41.37
  12   5   1  444.21   29.80
 -12  -5  -1  632.28   43.82
 -11  -6   1  100.06   10.74
  11  -6  -1  100.85   16.21
  11  -6  -1  118.12   10.69
  11   6  -1  115.60   17.03
  11   6  -1  114.96   10.25
 -10  -6   1   88.36    9.42
  10   6  -1   83.13    8.26
  10  -6  -1   97.42   10.27
  10   6  -1   99.94   10.43
  10  -6  -1   97.04    9.29
  -9  -6   1   14.50    3.82
   9   6  -1   16.80    4.16
   9   6  -1   11.63    4.76
   9  -6  -1   15.92    3.76
   9  -6  -1   17.25    4.29
  -8  -6   1   30.59    4.88
   8   6  -1   22.46    3.50
   8   6  -1   33.91    4.90
   8  -6  -1   27.53    5.11
   8  -6  -1   30.12    4.56
  -7  -6   1   28.15    4.40
   7  -6  -1   27.99    4.75
   7   6  -1   20.02    4.92
   7   6  -1   25.53    4.07
   7  -6  -1   23.99    4.04
  -6  -6   1   21.30    5.43
   6  -6  -1   20.92    3.55
   6   6  -1   17.97    2.87
   6  -6  -1   20.08    4.05
  -5  -6   1   37.17    4.69
   5  -6  -1   32.29    5.15
   5  -6  -1   38.61    4.62
   5   6  -1   32.77    3.68
  -4  -6   1  230.69   15.60
   4  -6  -1  233.60   16.48
   4   6  -1  193.80   12.33
  -3  -6   1  199.69   16.52
   3  -6  -1  204.18   14.42
   3   6  -1  174.09   10.76
  -2  -6   1   38.22    4.60
   2   6  -1   32.45    3.51
   2  -6  -1   42.45    5.06
  -1  -6   1    5.67    2.09
   1   6  -1    2.53    2.33
   1  -6  -1    5.19    2.24
   0  -6   1  414.72   29.91
   0   6   1  391.29   23.26
   0   6   1  374.68   16.01
   0  -6  -1  409.61   26.48
   0   6  -1  370.39   21.93
   1  -6   1  736.80   48.82
   1   6   1  659.85   40.67
   1   6   1  637.70   32.65
  -1  -6  -1  735.02   48.11
  -1   6  -1  668.38   41.21
   2   6   1  144.17    9.09
   2  -6   1  159.48   14.24
  -2   6  -1  149.44    5.33
  -2  -6  -1  168.05   14.41
   3  -6   1    7.52    2.42
   3   6   1    5.13    1.85
  -3   6  -1    6.23    0.51
  -3  -6  -1    8.44    3.43
   4  -6   1  110.73    9.02
   4   6   1   99.87    6.20
   4   6   1   98.88    6.87
  -4  -6  -1  112.04    8.42
   5   6   1  265.00   18.07
   5   6   1  246.76   14.86
   5  -6   1  293.97   20.19
  -5  -6  -1  278.07   17.94
   6   6   1  170.54   14.38
   6  -6   1  200.59   14.52
   6  -6   1  205.91   13.57
   6   6   1  169.30   10.75
  -6  -6  -1  183.76   12.71
   7   6   1   13.91    3.03
   7  -6   1   13.21    3.19
   7   6   1   11.51    2.37
   7  -6   1   21.01    3.86
  -7  -6  -1   15.75    2.92
   8  -6   1   31.04    5.02
   8   6   1   21.55    4.32
   8   6   1   30.72    4.68
   8  -6   1   25.86    4.00
  -8  -6  -1   24.69    4.07
   9  -6   1   -0.01    3.18
   9   6   1   12.90    2.12
   9  -6   1    8.49    4.26
   9   6   1    5.77    3.07
  -9  -6  -1    6.94    2.80
  10  -6   1   66.52    6.68
  10   6   1   44.86    7.01
  10  -6   1   71.61   11.32
  10   6   1   61.15   11.33
 -10  -6  -1   65.18    9.34
  11   6   1    3.57    2.79
  11  -6   1    2.67    2.05
  11   6   1    1.74    1.37
  11  -6   1    2.58    2.50
 -11  -6  -1    4.04    2.16
 -10  -7   1  205.63   18.48
  10  -7  -1  207.10   20.11
  10  -7  -1  230.12   18.55
  10   7  -1  218.35   17.40
  10   7  -1  214.92   19.34
  -9  -7   1  351.50   33.67
   9  -7  -1  340.98   35.82
   9   7  -1  322.65   23.68
   9  -7  -1  375.01   27.46
   9   7  -1  354.74   27.37
  -8  -7   1  673.69   51.46
   8  -7  -1  704.57   55.53
   8   7  -1  614.70   44.20
   8  -7  -1  719.12   52.20
   8   7  -1  685.82   56.04
  -7  -7   1 1414.70  112.16
   7  -7  -1 1416.52  122.84
   7   7  -1 1191.65   89.80
   7   7  -1 1336.89  102.83
   7  -7  -1 1375.46  105.86
  -6  -7   1  870.12   64.72
   6  -7  -1  857.47   68.17
   6   7  -1  861.44   64.76
   6   7  -1  762.51   58.42
   6  -7  -1  926.66   70.96
  -5  -7   1  175.66   14.41
   5  -7  -1  171.95   13.50
   5   7  -1  160.73   11.27
   5  -7  -1  167.37   14.89
   5   7  -1  149.64   11.06
  -4  -7   1  696.63   50.13
   4  -7  -1  748.92   55.00
   4   7  -1  600.11   40.15
  -3  -7   1 1891.22  152.97
   3  -7  -1 2000.02  165.03
   3   7  -1 1661.34  134.02
  -2  -7   1 1104.45   83.00
   2  -7  -1 1226.65   92.80
   2   7  -1  970.26   72.74
  -1  -7   1  449.17   32.40
   1   7  -1  397.97   25.52
   1  -7  -1  479.55   33.90
   0   7   1  264.49    9.92
   0  -7   1  334.08   23.12
   0   7  -1  296.29   18.36
   0  -7  -1  332.93   23.87
   1  -7   1  452.53   31.68
   1   7   1  382.28   18.91
   1   7   1  372.83   23.75
  -1  -7  -1  441.92   35.88
  -1   7  -1  404.83   25.80
   2  -7   1 1091.79   79.18
   2   7   1  950.71   57.42
   2   7   1  922.78   62.45
  -2  -7  -1 1077.46   77.13
  -2   7  -1  872.88   41.50
  -2   7  -1  936.37   44.61
   3   7   1  565.97   33.37
   3   7   1  624.18   40.12
   3  -7   1  761.16   57.99
  -3  -7  -1  735.27   50.31
   4  -7   1   38.27    8.75
   4   7   1   30.59    3.67
   4   7   1   32.40    3.21
  -4  -7  -1   42.57    7.90
   5   7   1   23.07    3.40
   5   7   1   27.70    3.29
   5  -7   1   29.74    8.04
  -5  -7  -1   28.22    4.51
   6   7   1  259.86   17.55
   6   7   1  275.89   18.59
   6  -7   1  334.93   24.84
   6  -7   1  331.09   22.78
  -6  -7  -1  322.52   22.73
   7  -7   1  379.47   25.77
   7   7   1  295.15   19.61
   7   7   1  305.66   21.99
   7  -7   1  406.54   29.63
  -7  -7  -1  357.93   24.98
   8  -7   1   86.56    9.64
   8   7   1   68.74    7.50
   8  -7   1   85.01    7.92
   8   7   1   54.43    5.89
  -8  -7  -1   79.64    8.22
   9  -7   1    0.34    2.94
   9  -7   1   10.02    2.38
   9   7   1    2.12    2.47
   9   7   1    1.95    1.81
  -9  -7  -1    0.14    2.31
   7  -8  -1    0.99    2.30
   7   8  -1    2.43    1.81
   7  -8  -1    3.62    4.47
   7   8  -1   -0.03    3.19
  -6  -8   1   18.27    4.33
   6   8  -1   10.46    4.68
   6  -8  -1    9.28    5.92
   6   8  -1    7.74    3.16
   6  -8  -1   10.94    5.01
  -5  -8   1    8.54    4.05
   5   8  -1    6.14    2.61
   5  -8  -1   10.30    3.71
   5   8  -1   12.96    2.88
   5  -8  -1    8.23    4.54
  -4  -8   1    0.19    1.86
   4   8  -1    0.38    1.31
   4  -8  -1    0.57    1.67
   4  -8  -1    0.90    2.19
   4   8  -1    0.77    1.69
  -3  -8   1   55.02    8.02
   3  -8  -1   57.77    9.04
   3   8  -1   47.52    5.47
   3   8  -1   48.48    6.09
  -2  -8   1   45.76    7.60
   2  -8  -1   47.20    7.86
   2   8  -1   43.92    4.94
   2   8  -1   39.54    5.13
  -1  -8   1   34.66    9.59
   1   8  -1   30.04    2.38
   1  -8  -1   39.76    7.01
   1   8  -1   27.80    4.40
   0  -8   1   38.62    7.29
   0  -8  -1   40.91    7.47
   0   8  -1   43.28    7.15
   1  -8   1   60.08    8.31
   1   8   1   51.25    6.01
  -1  -8  -1   58.74   12.36
   2   8   1   33.49    2.57
   2  -8   1   41.09    6.97
   2   8   1   36.14    4.68
  -2  -8  -1   40.62    6.80
   3  -8   1  101.45   11.32
   3   8   1   81.91    7.36
   3   8   1   79.41    5.27
  -3  -8  -1   89.25    9.98
   4  -8   1   28.56    6.13
   4   8   1   24.16    3.09
   4   8   1   24.46    3.89
  -4  -8  -1   30.91    5.41
   5   8   1    0.23    3.10
   5   8   1    7.43    3.40
   5  -8   1    3.99    2.88
   5  -8   1    8.16    3.61
  -5  -8  -1    8.60    4.81
   6   8   1   14.13    3.42
   6   8   1   16.85    3.44
   6  -8   1   20.83    5.76
   6  -8   1   20.71    4.67
  -6  -8  -1   23.65    4.90
   7  -8   1   10.35    7.11
   7   8   1   17.32    3.85
   7  -8   1   23.75    5.88
   7   8   1   17.28    3.37
  -7  -8  -1   15.50    7.08
  -3  -9   1  578.37   56.52
   3  -9  -1  616.84   52.82
   3   9  -1  485.90   43.16
  -2  -9   1  417.67   36.34
   2   9  -1  349.48   32.32
   2  -9  -1  440.06   39.52
  -1  -9   1  103.00   13.68
   1   9  -1  102.19   14.23
   1  -9  -1  108.54   14.77
   0   9  -1    0.41    1.51
   1  -9   1  269.84   26.71
  -1  -9  -1  284.33   34.56
   2  -9   1  693.69   58.29
   2   9   1  576.60   43.91
  -2  -9  -1  691.05   57.09
   3  -9   1  482.32   42.23
   3   9   1  386.18   35.78
  -3  -9  -1  470.19   39.43
 -15   0   2  818.00   75.11
  15   0  -2  869.00   72.53
  15   0  -2 1209.56   90.33
 -14   0   2  982.26   95.95
  14   0  -2 1375.36  109.50
  14   0  -2 1006.72   81.33
 -13   0   2  503.32   42.92
  13   0  -2  530.25   40.43
  13   0  -2  712.49   47.44
 -12   0   2  278.93   23.32
  12   0  -2  359.32   22.92
  12   0  -2  307.81   21.91
 -11   0   2  531.84   44.81
  11   0  -2  697.92   46.47
  11   0  -2  515.39   35.49
 -10   0   2 3237.82  305.30
  10   0  -2 4025.57  350.27
  -9   0   2 1858.41  149.85
   9   0  -2 2181.87  160.59
  -8   0   2   99.09   10.01
   8   0  -2  106.83    8.05
  -7   0   2  652.28   41.33
   7   0  -2  714.66   40.46
  -6   0   2 2311.42  178.43
   6   0  -2 2456.66  182.56
  -5   0   2 3332.46  275.25
   5   0  -2 3484.59  276.87
  -4   0   2 1400.36   89.64
   4   0  -2 1487.47   92.57
  -3   0   2  107.05    4.90
   3   0  -2  112.55    4.77
  -2   0   2  411.96   19.66
   2   0  -2  440.26   19.33
  -1   0   2 3770.72  296.84
   1   0  -2 4182.61  322.85
   0   0  -2 2351.83  148.46
   1   0   2  156.45    4.18
  -1   0  -2  151.15    5.97
  -1   0  -2  154.14    3.99
   2   0   2  596.27   29.12
  -2   0  -2  600.06   28.74
   3   0   2  171.83    5.34
   3   0   2  188.13    9.52
  -3   0  -2  178.75    7.60
  -3   0  -2  188.85    6.10
   4   0   2 1418.50   89.58
   4   0   2 1339.98   73.72
  -4   0  -2 1348.76   82.64
  -4   0  -2 1508.43   84.36
   5   0   2  748.30   44.41
   5   0   2  683.77   32.84
  -5   0  -2  738.23   36.73
  -5   0  -2  717.23   38.81
   6   0   2   64.52    4.37
   6   0   2   58.05    2.33
  -6   0  -2   55.76    2.78
  -6   0  -2   53.69    3.34
   7   0   2   11.91    1.41
   7   0   2   14.75    2.23
  -7   0  -2   12.18    1.61
  -7   0  -2   16.21    1.99
   8   0   2  432.43   21.49
   8   0   2  449.34   27.86
  -8   0  -2  460.51   24.64
   9   0   2  810.18   47.42
   9   0   2  801.34   54.41
  -9   0  -2  796.08   51.38
  10   0   2  702.23   39.38
  10   0   2  710.01   48.97
 -10   0  -2  682.70   42.68
  11   0   2   14.71    1.75
  11   0   2   10.92    5.27
 -11   0  -2   11.34    3.68
  12   0   2  178.14   15.02
  12   0   2  191.14   10.70
 -12   0  -2  165.58   11.85
  13   0   2  739.26   57.10
  13   0   2  825.69   54.07
 -13   0  -2  633.34   45.34
  14   0   2  558.89   52.97
  14   0   2  640.60   38.96
 -14   0  -2  484.01   35.19
  15  -1  -2   -0.17    2.45
  15   1  -2    3.91    2.67
 -14   1   2    8.80    5.00
 -14  -1   2    9.61    4.81
  14  -1  -2   21.80    4.06
  14   1  -2   18.45    4.12
  14  -1  -2    0.30    3.81
  14   1  -2   13.72    4.19
 -13  -1   2    1.82    4.63
 -13   1   2    3.33    4.62
  13   1  -2    3.98    3.65
  13   1  -2    3.78    2.61
  13  -1  -2    3.39    2.28
  13  -1  -2    4.83    3.61
 -12  -1   2   61.54   11.15
 -12   1   2   52.11    7.68
  12   1  -2   62.48    6.25
  12   1  -2   62.41    7.26
  12  -1  -2   64.36    8.89
  12  -1  -2   61.72    6.08
 -11  -1   2  139.98   12.45
 -11   1   2  142.63   13.20
  11   1  -2  169.35   14.08
  11  -1  -2  151.20   13.42
  11  -1  -2  174.30   11.49
 -10  -1   2   31.71    5.10
 -10   1   2   36.12    5.35
  10   1  -2   40.13    4.17
  10  -1  -2   38.95    4.10
  -9   1   2  156.64   15.34
  -9  -1   2  153.48   11.09
   9   1  -2  167.67   10.30
   9  -1  -2  170.50   10.34
  -8   1   2   31.79    4.04
  -8  -1   2   30.38    3.72
   8   1  -2   39.13    3.33
   8  -1  -2   35.47    3.12
  -7  -1   2  509.28   30.75
  -7   1   2  515.13   32.45
   7   1  -2  589.08   32.46
   7  -1  -2  546.47   30.50
  -6  -1   2  694.37   43.43
  -6   1   2  707.93   43.83
   6   1  -2  751.33   42.50
   6  -1  -2  730.58   41.44
  -5   1   2  535.10   30.88
  -5  -1   2  539.32   29.62
   5  -1  -2  553.74   29.16
   5   1  -2  575.57   31.47
  -4  -1   2   20.60    1.81
  -4   1   2   27.54    3.22
   4   1  -2   25.39    1.69
   4  -1  -2   25.41    2.56
  -3  -1   2  724.25   38.36
  -3   1   2  770.77   42.53
   3   1  -2  771.73   39.79
   3  -1  -2  765.55   40.33
  -2  -1   2  950.34   51.59
  -2   1   2  986.40   54.94
   2  -1  -2 1039.47   56.28
   2   1  -2  997.54   53.71
  -1  -1   2  412.66   18.00
  -1   1   2  429.41   19.40
   1   1  -2  451.01   19.76
   1  -1  -2  466.33   21.35
   0  -1   2  262.95   10.39
   0  -1  -2  284.22   11.12
   0  -1  -2  298.03   11.95
   0   1  -2  283.03   10.67
   1   1   2   36.16    1.68
  -1  -1  -2   38.25    1.65
  -1   1  -2   36.75    1.40
  -1  -1  -2   39.22    1.23
   2   1   2  174.60    5.80
   2   1   2  176.87    7.62
  -2   1  -2  170.71    7.61
  -2  -1  -2  171.37    5.52
  -2  -1  -2  166.49    6.86
   3   1   2   16.76    1.49
   3  -1   2   17.47    1.09
   3   1   2   16.16    0.82
   3  -1   2   19.04    1.77
  -3  -1  -2   16.67    0.62
  -3  -1  -2   15.40    1.17
  -3   1  -2   16.77    1.13
   4   1   2   36.03    2.55
   4  -1   2   33.02    2.15
   4  -1   2   34.42    1.45
   4   1   2   33.88    1.55
  -4  -1  -2   35.13    1.58
  -4  -1  -2   34.43    2.11
  -4   1  -2   31.68    1.88
   5   1   2  382.58   20.46
   5  -1   2  386.25   19.71
   5  -1   2  382.15   17.30
   5   1   2  345.11   15.27
  -5  -1  -2  366.09   15.80
  -5  -1  -2  373.70   18.59
  -5   1  -2  371.19   19.07
   6  -1   2  110.64    6.33
   6  -1   2  119.22    4.98
   6   1   2  133.51    7.55
   6   1   2  104.72    4.28
  -6  -1  -2  115.67    6.08
  -6   1  -2  110.65    5.59
  -6  -1  -2  117.66    5.02
   7  -1   2   69.57    4.75
   7  -1   2   73.87    3.39
   7   1   2   77.51    5.47
   7   1   2   59.17    2.90
  -7   1  -2   66.79    4.53
  -7  -1  -2   69.44    3.49
  -7   1  -2   67.21    5.03
   8   1   2   12.01    1.77
   8  -1   2   11.99    2.29
   8  -1   2   13.35    1.33
   8   1   2   14.02    2.65
  -8  -1  -2   13.73    1.58
  -8   1  -2   12.10    1.58
  -8   1  -2   12.73    1.64
   9  -1   2  242.20   12.89
   9  -1   2  235.48   17.50
   9   1   2  249.35   16.79
   9   1   2  208.37   11.47
  -9   1  -2  212.34   11.99
  -9  -1  -2  235.39   14.64
  10  -1   2  263.56   13.40
  10  -1   2  249.75   19.74
  10   1   2  256.35   18.52
  10   1   2  220.11   12.98
 -10  -1  -2  247.09   14.33
 -10   1  -2  217.18   13.18
  11  -1   2   92.76    8.19
  11   1   2   84.90    5.10
  11   1   2   97.44   13.17
  11  -1   2   97.71    5.58
 -11   1  -2   75.39    6.02
 -11  -1  -2   90.04    6.57
  12  -1   2   70.74    7.77
  12  -1   2   80.73    5.17
  12   1   2   72.52    4.96
  12   1   2   74.73    9.04
 -12  -1  -2   70.09    6.46
 -12   1  -2   63.71    7.90
  13  -1   2   45.15    3.89
  13  -1   2   36.01    6.09
  13   1   2   32.77    3.45
  13   1   2   36.75    6.92
 -13  -1  -2   35.93    4.99
 -13   1  -2   29.17    4.29
  14   1   2   78.48   16.56
  14  -1   2   94.16    7.25
  14  -1   2   80.90   14.68
  14   1   2   80.24    8.86
 -14  -1  -2   87.01    8.90
 -14   2   2  111.38   14.45
 -14  -2   2  146.92   15.80
  14   2  -2  139.84   15.19
  14  -2  -2  174.35   14.54
  14   2  -2  162.32   16.83
  14  -2  -2  147.12   13.06
 -13   2   2   58.24    9.35
 -13  -2   2   63.37    9.23
  13   2  -2   70.32    9.04
  13  -2  -2   65.72    7.00
  13  -2  -2   86.43    8.13
  13   2  -2   71.23    7.04
 -12   2   2    1.22    4.58
 -12  -2   2    3.64    2.66
  12   2  -2    3.40    1.86
  12  -2  -2    5.05    2.18
  12   2  -2    6.97    2.68
  12  -2  -2    2.29    1.84
 -11  -2   2  104.90    9.77
 -11   2   2  102.15   11.11
  11   2  -2  107.66    7.88
  11  -2  -2  123.91    9.04
  11  -2  -2  106.79    7.69
 -10  -2   2  905.45   66.00
 -10   2   2  895.01   67.78
  10  -2  -2  965.77   62.86
  10  -2  -2 1013.88   67.02
  10   2  -2  995.27   65.31
  -9   2   2  662.00   47.27
  -9  -2   2  677.83   45.49
   9  -2  -2  753.38   46.74
   9  -2  -2  728.09   43.46
   9   2  -2  731.88   45.33
  -8   2   2   25.56    3.75
  -8  -2   2   23.85    4.60
   8  -2  -2   26.75    2.85
   8   2  -2   25.45    2.75
  -7  -2   2  243.00   14.27
  -7   2   2  239.16   15.53
   7   2  -2  255.67   13.82
   7  -2  -2  271.36   16.81
  -6  -2   2 1602.86  112.64
  -6   2   2 1674.64  125.61
   6  -2  -2 1772.04  121.51
   6   2  -2 1807.52  122.29
  -5   2   2 2092.58  157.14
  -5  -2   2 2085.73  152.06
   5   2  -2 2257.88  162.67
   5  -2  -2 2284.89  166.27
  -4  -2   2 2807.19  215.35
  -4   2   2 2825.24  222.77
   4   2  -2 2813.44  214.98
   4  -2  -2 3008.69  228.84
  -3  -2   2  624.61   33.17
   3   2  -2  636.38   32.94
   3  -2  -2  674.10   35.89
  -2  -2   2 1262.71   76.15
   2  -2  -2 1361.24   82.76
   2   2  -2 1339.50   79.30
  -1  -2   2 4563.33  393.98
   1  -2  -2 4797.19  417.05
   1   2  -2 4727.94  403.44
   1  -2  -2 5202.20  431.14
   0  -2   2 8086.82  826.34
   0  -2  -2 8340.35  852.40
   0  -2  -2 8421.28  845.01
   0   2  -2 7895.44  801.66
   1   2   2 2532.76  181.32
   1  -2   2 2754.79  194.57
   1   2   2 2798.28  195.77
  -1  -2  -2 2909.18  204.35
  -1  -2  -2 2467.06  173.68
  -1   2  -2 2664.33  187.03
   2   2   2 1542.29   93.61
   2  -2   2 1649.61  100.58
   2   2   2 1606.55  103.25
  -2  -2  -2 1665.94  100.44
  -2   2  -2 1600.78   99.13
  -2   2  -2 1705.65  102.74
  -2  -2  -2 1497.90   94.38
   3  -2   2 2923.46  210.83
   3   2   2 2796.85  210.80
   3   2   2 2768.59  197.62
  -3  -2  -2 2717.59  202.42
  -3  -2  -2 2814.83  202.24
  -3   2  -2 2802.43  203.22
   4  -2   2 4772.69  404.81
   4   2   2 4481.19  403.11
   4   2   2 4456.28  373.86
   4  -2   2 5124.64  435.39
   4  -2   2 4518.75  390.85
  -4   2  -2 4715.00  405.35
  -4  -2  -2 4588.91  399.00
  -4  -2  -2 4333.08  367.06
   5   2   2 3159.69  242.59
   5  -2   2 3599.48  278.24
   5   2   2 3207.76  264.12
   5  -2   2 3258.00  254.91
   5  -2   2 3240.06  257.48
  -5  -2  -2 3116.32  240.60
  -5   2  -2 3300.47  259.15
  -5  -2  -2 3395.24  269.70
   6  -2   2 1246.93   74.74
   6  -2   2 1249.27   80.80
   6   2   2 1244.69   85.73
   6   2   2 1174.98   70.75
  -6  -2  -2 1201.83   72.60
  -6   2  -2 1238.95   75.49
   7   2   2  961.91   62.97
   7  -2   2  941.61   60.16
   7  -2   2  990.02   56.89
   7   2   2  884.08   50.41
  -7  -2  -2  950.91   54.94
  -7   2  -2  947.57   55.73
   8   2   2  978.06   66.94
   8  -2   2 1087.81   66.18
   8  -2   2  996.54   64.13
   8   2   2  895.44   54.79
  -8  -2  -2  954.96   57.53
  -8   2  -2  954.38   59.77
   9  -2   2 1532.35  114.92
   9  -2   2 1682.62  111.06
   9   2   2 1564.46  117.92
   9   2   2 1372.89   91.58
  -9  -2  -2 1536.93  105.60
  10  -2   2  690.04   49.06
  10   2   2  755.53   58.53
  10  -2   2  729.79   42.11
  10   2   2  635.96   39.35
 -10  -2  -2  708.16   43.62
  11  -2   2  215.00   13.70
  11   2   2  165.32   11.36
  11   2   2  198.38   16.49
  11  -2   2  175.47   15.99
 -11  -2  -2  187.41   12.09
  12  -2   2  126.68   14.36
  12  -2   2  138.13    8.45
  12   2   2  120.29    9.69
  12   2   2  151.35   14.22
 -12  -2  -2  128.74   12.49
  13  -2   2  509.30   30.39
  13  -2   2  452.19   33.75
  13   2   2  429.98   26.77
  13   2   2  480.49   38.94
 -13  -2  -2  434.63   30.71
  14  -2   2  283.43   20.82
  14  -2   2  238.13   20.09
  14   2   2  230.07   15.03
  14   2   2  241.45   23.65
 -14  -2  -2  236.36   18.88
 -14  -3   2   76.79   15.21
  14  -3  -2   83.34    8.68
  14  -3  -2  108.42   14.86
  14   3  -2   77.44   11.17
  14   3  -2   73.33    7.95
 -13  -3   2  128.40   13.66
  13  -3  -2  141.53   10.44
  13   3  -2  134.79   14.61
  13  -3  -2  158.83   12.82
  13   3  -2  132.57   13.37
 -12   3   2   32.39    6.14
 -12  -3   2   34.36    5.86
  12   3  -2   28.82    5.76
  12   3  -2   32.88    6.34
  12  -3  -2   41.42    5.13
  12  -3  -2   38.04    4.11
 -11   3   2   17.38    4.65
 -11  -3   2   24.15    4.19
  11  -3  -2   21.39    3.71
  11   3  -2   17.56    3.10
  11  -3  -2   22.14    2.66
 -10   3   2   38.69    5.83
 -10  -3   2   42.60    5.21
  10  -3  -2   43.95    4.69
  10   3  -2   38.69    4.29
  10  -3  -2   45.09    3.59
  -9  -3   2  169.47   12.33
  -9   3   2  171.13   13.31
   9  -3  -2  193.73   15.08
   9   3  -2  191.74   13.78
   9  -3  -2  190.83    9.95
  -8   3   2  283.72   19.66
  -8  -3   2  313.72   19.31
   8  -3  -2  337.13   20.02
   8  -3  -2  332.15   16.44
   8   3  -2  332.73   19.28
  -7  -3   2   42.49    5.65
   7  -3  -2   43.82    3.89
   7   3  -2   48.13    3.77
   7  -3  -2   46.57    2.51
  -6  -3   2  191.04   11.06
   6   3  -2  197.23   10.91
   6  -3  -2  200.27   11.31
  -5  -3   2  294.55   16.37
   5  -3  -2  313.27   17.35
   5   3  -2  339.05   17.56
  -4  -3   2 1355.30   88.87
   4  -3  -2 1377.44   92.58
   4   3  -2 1377.43   88.10
  -3  -3   2   75.23    4.36
   3   3  -2   82.63    5.44
   3  -3  -2   83.70    6.22
  -2  -3   2   96.14    5.15
   2   3  -2   90.49    4.71
   2  -3  -2   98.34    5.34
   2  -3  -2  103.60    5.60
   2  -3  -2  110.19    3.48
  -1  -3   2   23.48    1.89
   1  -3  -2   26.25    1.92
   1   3  -2   19.42    1.53
   1  -3  -2   21.98    1.07
   0  -3   2  276.89   13.17
   0   3  -2  244.35   11.29
   0  -3  -2  292.03   14.00
   0  -3  -2  259.63   10.26
   1  -3   2  394.81   20.44
   1   3   2  361.40   16.21
   1   3   2  368.28   17.27
  -1   3  -2  365.13   17.10
  -1  -3  -2  395.25   20.09
  -1  -3  -2  358.14   15.73
   2   3   2    7.97    1.49
   2   3   2    8.81    0.89
   2  -3   2    7.74    1.10
  -2   3  -2    9.20    0.78
  -2  -3  -2    7.70    1.26
  -2  -3  -2    9.47    1.07
  -2   3  -2    9.93    1.45
   3   3   2  352.86   17.65
   3  -3   2  409.92   20.31
   3   3   2  364.09   18.70
  -3  -3  -2  397.09   19.04
  -3   3  -2  382.11   17.47
  -3  -3  -2  395.01   18.92
   4  -3   2   63.52    3.52
   4   3   2   60.27    2.93
   4   3   2   54.34    3.71
  -4   3  -2   58.69    2.77
  -4  -3  -2   58.40    3.05
   5  -3   2  118.45    6.07
   5   3   2  109.68    5.25
   5  -3   2  123.03    6.36
   5   3   2  115.51    6.86
  -5   3  -2  120.66    5.36
  -5  -3  -2  113.41    6.43
   6   3   2   50.99    2.86
   6  -3   2   51.04    3.31
   6  -3   2   51.52    3.17
   6   3   2   52.94    4.29
   6  -3   2   51.89    3.38
  -6  -3  -2   53.72    4.00
   7   3   2  253.08   12.77
   7  -3   2  282.11   16.38
   7   3   2  272.09   17.01
   7  -3   2  295.46   16.63
   7  -3   2  265.12   14.08
  -7   3  -2  274.63   13.38
  -7  -3  -2  267.51   13.60
   8  -3   2  382.76   20.38
   8   3   2  370.66   23.66
   8  -3   2  360.24   20.11
   8  -3   2  354.58   19.65
   8   3   2  323.69   16.98
  -8  -3  -2  355.74   20.80
  -8   3  -2  348.04   19.58
   9   3   2    0.23    1.10
   9  -3   2    0.92    0.95
   9  -3   2    1.19    1.03
   9   3   2    0.71    1.48
   9  -3   2    0.40    0.89
  -9  -3  -2    2.51    1.38
  10   3   2   12.67    1.77
  10  -3   2   11.15    2.56
  10   3   2   17.83    3.88
  10  -3   2   14.59    2.10
 -10  -3  -2   15.24    3.30
  11  -3   2   58.71    6.13
  11  -3   2   53.09    7.49
  11   3   2   44.55    3.60
  11   3   2   66.15   11.02
 -11  -3  -2   51.35    4.74
  12  -3   2  138.24    8.53
  12  -3   2  123.15   13.16
  12   3   2   97.59    6.73
  12   3   2  129.76   13.49
 -12  -3  -2  119.11    9.06
  13  -3   2   76.38   11.09
  13   3   2   59.37    5.19
  13  -3   2   87.07    8.77
  13   3   2   76.87   11.15
 -13  -3  -2   75.80    7.66
 -13  -4   2  228.12   26.79
  13   4  -2  259.49   23.59
  13  -4  -2  275.01   17.46
  13  -4  -2  299.15   26.90
  13   4  -2  198.49   14.60
 -12  -4   2  237.17   19.33
  12  -4  -2  281.19   16.59
  12   4  -2  200.86   14.14
  12   4  -2  263.52   22.39
  12  -4  -2  279.52   24.69
 -11  -4   2  432.86   32.69
  11  -4  -2  499.71   31.53
  11   4  -2  461.70   30.90
  11  -4  -2  483.26   33.00
 -10  -4   2  583.69   42.31
  10  -4  -2  651.76   37.16
  10  -4  -2  637.76   42.66
  10   4  -2  561.79   37.49
  -9  -4   2  658.93   45.82
   9   4  -2  674.97   48.37
   9  -4  -2  731.82   52.19
   9  -4  -2  797.78   44.07
  -8  -4   2  532.90   34.85
   8   4  -2  537.46   33.28
   8  -4  -2  528.66   33.96
   8  -4  -2  560.27   28.92
  -7  -4   2  378.81   24.00
   7   4  -2  386.27   23.07
   7  -4  -2  396.10   27.07
   7  -4  -2  400.27   17.81
  -6  -4   2  711.67   46.21
   6  -4  -2  771.88   48.94
   6   4  -2  761.10   46.93
   6  -4  -2  776.20   37.26
  -5  -4   2 1211.86   82.31
   5  -4  -2 1196.59   80.75
   5   4  -2 1212.15   79.77
   5  -4  -2 1283.08   66.48
  -4  -4   2  926.37   57.71
   4   4  -2  897.10   54.29
   4  -4  -2  813.12   52.44
   4  -4  -2  957.56   60.46
  -3  -4   2  575.18   33.58
   3  -4  -2  604.98   35.30
   3   4  -2  568.63   31.88
   3  -4  -2  566.48   36.11
  -2  -4   2  640.38   37.17
   2  -4  -2  642.22   37.67
   2   4  -2  600.02   33.46
  -1  -4   2  722.92   42.07
   1  -4  -2  740.64   45.62
   1   4  -2  649.78   36.42
   0   4   2 1188.65   66.86
   0  -4   2 1357.75   88.01
   0   4  -2 1243.66   77.77
   0  -4  -2 1518.48   97.81
   1   4   2  865.53   50.02
   1  -4   2  899.44   54.16
  -1   4  -2  829.34   48.17
  -1  -4  -2  932.19   55.52
   2   4   2  459.29   23.44
   2   4   2  469.17   24.46
   2  -4   2  512.05   29.85
  -2  -4  -2  498.07   28.74
  -2   4  -2  481.47   22.56
  -2   4  -2  475.78   24.95
   3   4   2  412.35   21.11
   3  -4   2  454.58   26.83
   3   4   2  395.64   21.02
  -3  -4  -2  437.62   25.06
  -3   4  -2  417.63   20.18
   4   4   2  615.78   34.02
   4  -4   2  693.51   40.60
   4   4   2  646.43   37.62
  -4   4  -2  651.44   34.17
  -4  -4  -2  681.00   40.58
   5   4   2  671.29   39.63
   5  -4   2  737.32   44.11
   5   4   2  664.27   41.11
   5  -4   2  783.77   46.01
  -5  -4  -2  703.09   40.51
  -5   4  -2  703.59   36.96
   6  -4   2  574.88   33.94
   6  -4   2  623.51   35.83
   6   4   2  541.51   29.98
   6   4   2  548.46   34.34
  -6   4  -2  564.04   29.00
  -6  -4  -2  540.12   30.75
   7  -4   2  276.51   16.29
   7   4   2  264.53   14.21
   7   4   2  287.54   18.46
   7  -4   2  301.21   16.68
  -7  -4  -2  294.50   17.77
  -7   4  -2  288.39   13.94
   8  -4   2  287.32   17.01
   8  -4   2  324.19   18.16
   8   4   2  259.49   14.20
   8   4   2  286.18   19.64
  -8  -4  -2  292.44   16.45
  -8   4  -2  290.84   14.51
   9  -4   2  493.92   28.51
   9   4   2  370.65   21.57
   9   4   2  438.45   30.53
   9  -4   2  429.26   24.58
   9  -4   2  407.36   25.24
  -9  -4  -2  418.29   24.80
  10   4   2  348.43   25.79
  10   4   2  284.99   16.71
  10  -4   2  361.98   21.19
  10  -4   2  334.20   19.64
  10  -4   2  305.64   19.35
 -10  -4  -2  331.48   20.20
  11  -4   2  302.13   17.72
  11   4   2  316.51   29.79
  11  -4   2  276.48   17.30
  11   4   2  220.31   15.83
  11  -4   2  261.90   20.18
 -11  -4  -2  274.03   20.43
  12   4   2  169.16   13.60
  12  -4   2  229.77   15.50
  12   4   2  223.90   20.79
  12  -4   2  181.65   16.73
  12  -4   2  248.09   15.40
 -12  -4  -2  223.71   19.04
 -12  -5   2   40.05    7.25
  12   5  -2   40.42   11.78
  12  -5  -2   47.27    6.51
  12   5  -2   63.10   11.66
 -11  -5   2   70.78   12.11
  11   5  -2   73.30    9.84
  11  -5  -2   78.87    8.39
  11   5  -2   80.74   11.64
 -10  -5   2    1.33    1.59
  10  -5  -2    0.40    0.92
  10   5  -2    0.70    1.32
  10  -5  -2    0.67    2.26
  -9  -5   2   65.49    7.52
   9  -5  -2   80.68    3.51
   9  -5  -2   73.55    7.21
   9   5  -2   74.08    6.45
  -8  -5   2   56.25    9.19
   8   5  -2   54.00    7.41
   8  -5  -2   57.37    5.94
   8  -5  -2   60.38    2.57
  -7  -5   2   18.85    3.33
   7   5  -2   16.35    2.79
   7  -5  -2   19.79    3.30
   7  -5  -2   18.08    3.67
  -6  -5   2  331.81   21.42
   6  -5  -2  320.56   20.13
   6   5  -2  315.29   19.15
   6  -5  -2  322.27   21.31
  -5  -5   2   21.65    3.27
   5  -5  -2   26.37    3.41
   5   5  -2   20.61    2.89
   5  -5  -2   23.82    3.57
  -4  -5   2  359.31   22.17
   4  -5  -2  344.33   22.00
   4  -5  -2  374.09   25.56
   4   5  -2  336.56   19.46
  -3  -5   2    1.04    1.36
   3  -5  -2    5.92    1.45
   3   5  -2    1.22    1.69
   3  -5  -2    0.43    1.30
  -2  -5   2  277.29   19.32
   2   5  -2  239.56   13.46
   2  -5  -2  268.32   16.53
  -1  -5   2   33.81    3.40
   1   5  -2   26.93    2.54
   1  -5  -2   35.85    5.36
   0  -5   2   99.75    6.82
   0   5   2   85.53    3.54
   0   5  -2   95.49    5.48
   0  -5  -2  117.06    9.60
   1  -5   2  108.07    7.23
   1   5   2  109.13    8.02
  -1  -5  -2  112.26    7.14
  -1   5  -2   98.58    5.97
   2   5   2    1.55    1.22
   2  -5   2    2.58    2.20
   2   5   2    2.23    1.09
  -2   5  -2    4.05    0.58
  -2  -5  -2    1.65    1.37
  -2   5  -2    2.29    1.10
   3   5   2  230.28   12.50
   3  -5   2  267.28   15.82
   3   5   2  229.51   12.12
  -3  -5  -2  252.11   16.99
  -3   5  -2  251.52   10.83
   4   5   2    8.24    1.56
   4  -5   2   11.22    2.19
   4   5   2   10.02    1.69
  -4  -5  -2    9.14    1.96
  -4   5  -2    9.46    0.93
   5   5   2  136.85   10.82
   5   5   2  126.72    9.10
   5  -5   2  158.93   10.11
  -5   5  -2  142.01    7.03
  -5  -5  -2  141.39    8.81
   6  -5   2  131.04    8.87
   6   5   2  119.58    8.50
   6  -5   2  139.96   11.58
   6   5   2  126.50    7.38
  -6  -5  -2  127.84   10.02
  -6   5  -2  120.69    6.52
   7  -5   2  104.51    7.78
   7  -5   2  103.84    9.46
   7   5   2  101.03    7.79
   7   5   2   89.47    5.78
  -7   5  -2   93.44    4.54
  -7  -5  -2   97.94    6.84
   8   5   2   82.49    7.85
   8  -5   2   83.99    6.97
   8  -5   2   96.18    8.97
   8   5   2   76.09    7.02
  -8  -5  -2   89.11    6.40
   9  -5   2   13.48    4.68
   9   5   2   14.87    2.13
   9  -5   2   23.49    4.52
   9   5   2   20.37    3.92
  -9  -5  -2   16.61    2.80
  10  -5   2   81.45    6.97
  10  -5   2   90.94    9.28
  10   5   2   59.21    4.74
  10   5   2   83.70   12.38
 -10  -5  -2   81.51    6.44
  11  -5   2    0.80    1.05
  11   5   2    0.42    1.75
  11  -5   2   -0.33    1.19
  11   5   2   -0.06    0.77
 -11  -5  -2    1.08    1.11
  12   5   2   22.57    3.11
  12  -5   2   24.59    4.37
  12  -5   2   34.39    4.18
  12   5   2   29.36    6.84
 -12  -5  -2   34.86    6.98
 -11  -6   2  314.54   31.60
  11  -6  -2  376.67   27.51
  11   6  -2  318.54   23.86
  11   6  -2  374.96   36.77
  11  -6  -2  293.06   25.47
 -10  -6   2  137.93   13.47
  10  -6  -2  155.42   13.09
  10   6  -2  152.22   12.92
  10  -6  -2  143.83   13.76
  10   6  -2  153.40   14.46
  -9  -6   2  325.63   25.06
   9   6  -2  345.36   28.50
   9  -6  -2  316.28   25.66
   9  -6  -2  358.27   25.08
  -8  -6   2  769.94   63.04
   8   6  -2  774.48   53.87
   8  -6  -2  803.95   56.87
   8  -6  -2  758.49   57.78
  -7  -6   2  412.77   28.78
   7   6  -2  370.61   24.16
   7  -6  -2  370.52   25.81
   7  -6  -2  406.01   35.15
  -6  -6   2  259.59   22.88
   6  -6  -2  245.62   18.81
   6   6  -2  237.82   18.13
   6  -6  -2  242.65   16.87
  -5  -6   2  560.93   38.09
   5  -6  -2  562.37   39.31
   5   6  -2  519.60   33.03
   5  -6  -2  564.62   41.00
  -4  -6   2  448.14   34.10
   4  -6  -2  452.89   31.14
   4  -6  -2  462.62   29.99
   4   6  -2  410.46   28.92
  -3  -6   2  868.64   59.53
   3   6  -2  786.21   50.79
   3  -6  -2  886.43   61.93
  -2  -6   2  555.18   36.77
   2   6  -2  471.45   29.00
   2  -6  -2  581.46   38.36
  -1  -6   2  254.16   17.27
   1   6  -2  245.30   17.08
   1  -6  -2  294.52   19.44
   0  -6   2  249.16   16.61
   0   6  -2  223.42   13.35
   0  -6  -2  258.02   17.69
   1  -6   2  976.32   68.05
   1   6   2  943.85   54.17
   1   6   2  972.48   63.79
  -1  -6  -2 1045.14   71.54
  -1   6  -2  945.88   61.44
   2  -6   2  648.05   43.37
   2   6   2  589.39   36.11
  -2   6  -2  608.87   31.56
  -2  -6  -2  628.43   41.11
  -2   6  -2  613.95   37.87
   3   6   2  228.97   12.34
   3   6   2  237.48   16.37
   3  -6   2  251.64   16.89
  -3   6  -2  236.10   10.17
  -3  -6  -2  266.78   16.81
   4   6   2  111.19    7.24
   4  -6   2  128.69    9.81
   4   6   2  110.85    7.02
  -4   6  -2  120.59    5.78
  -4  -6  -2  124.68    9.07
   5   6   2  316.00   18.96
   5  -6   2  399.06   25.98
   5   6   2  334.97   20.55
  -5  -6  -2  354.38   22.63
  -5   6  -2  364.99   17.47
   6  -6   2  666.84   45.24
   6  -6   2  695.54   44.98
   6   6   2  588.26   39.24
   6   6   2  563.17   35.32
  -6  -6  -2  640.97   41.75
  -6   6  -2  601.17   31.43
   7   6   2  230.34   14.25
   7  -6   2  298.46   20.49
   7  -6   2  290.45   18.58
   7   6   2  250.93   17.50
  -7  -6  -2  263.59   17.06
   8   6   2  135.40   11.03
   8  -6   2  163.94   12.48
   8  -6   2  166.10   14.66
   8   6   2  145.97   12.23
  -8  -6  -2  163.89   11.60
   9  -6   2   94.94   11.99
   9   6   2   76.26    6.05
   9  -6   2  111.57   11.57
   9   6   2   95.00    9.60
  -9  -6  -2   94.23    8.08
  10   6   2  173.33   14.50
  10  -6   2  246.75   18.66
  10  -6   2  274.27   18.33
  10   6   2  243.02   20.29
 -10  -6  -2  242.77   20.64
  -9  -7   2    0.73    2.02
   9  -7  -2   -0.29    3.33
   9   7  -2    3.82    1.95
   9  -7  -2   -0.37    1.83
   9   7  -2   -0.59    1.67
  -8  -7   2    0.96    2.27
   8  -7  -2    0.50    2.52
   8   7  -2    0.35    1.84
   8  -7  -2    4.28    2.12
  -7  -7   2  118.26   16.33
   7  -7  -2  112.91   17.29
   7   7  -2  109.46    9.45
   7  -7  -2  114.06   10.44
  -6  -7   2  112.62   10.70
   6  -7  -2  102.81   11.30
   6   7  -2   94.76    8.43
   6  -7  -2  105.80   13.61
  -5  -7   2   57.95    7.64
   5  -7  -2   59.03    8.30
   5  -7  -2   63.15    6.89
   5   7  -2   64.25    8.21
  -4  -7   2    6.01    2.55
   4   7  -2    7.23    2.92
   4  -7  -2    3.43    2.75
   4  -7  -2   -0.35    2.37
  -3  -7   2   23.32    4.40
   3   7  -2   17.60    4.99
   3  -7  -2   20.56    4.93
  -2  -7   2  197.23   19.34
   2   7  -2  157.34   10.97
   2  -7  -2  195.99   20.28
  -1  -7   2   93.37    9.02
   1   7  -2   78.91    6.40
   1  -7  -2   99.44   10.02
   0  -7   2    1.09    1.68
   0  -7  -2    0.75    1.74
   0   7  -2    0.60    1.78
   1   7   2   15.40    1.66
   1  -7   2   13.51    6.00
  -1  -7  -2   19.25    3.87
  -1   7  -2   13.36    2.70
   2   7   2   12.63    2.21
   2  -7   2   16.07    3.67
   2   7   2   11.04    2.59
  -2  -7  -2   10.33    5.35
  -2   7  -2   12.57    1.53
   3   7   2   22.99    3.70
   3  -7   2   30.72    5.19
   3   7   2   26.83    4.95
  -3  -7  -2   33.35    4.69
  -3   7  -2   24.69    1.92
   4   7   2   20.20    2.73
   4  -7   2   18.70    4.45
   4   7   2   23.29    4.64
  -4   7  -2   21.73    1.59
  -4  -7  -2   24.93    4.26
   5   7   2   88.65    9.01
   5  -7   2   99.71    9.94
   5   7   2   84.76    9.13
  -5  -7  -2   98.24    8.80
   6   7   2   27.20    3.51
   6  -7   2   32.43    5.68
   6  -7   2   37.69    5.06
   6   7   2   26.56    4.01
  -6  -7  -2   37.44    7.21
   7   7   2    1.26    1.23
   7  -7   2    2.13    3.25
   7  -7   2    0.60    2.59
   7   7   2    1.06    1.58
  -7  -7  -2    1.64    2.61
   8  -7   2    0.76    2.00
   8  -7   2   -0.31    2.54
   8   7   2   11.35    2.44
   8   7   2    1.34    3.36
  -8  -7  -2    0.06    2.11
   9  -7   2   -0.47    8.37
   9  -7   2   28.23    4.75
   9   7   2   20.37    3.32
   9   7   2   28.71    7.67
  -9  -7  -2   29.65    4.60
   7  -8  -2  243.37   30.57
   7   8  -2  240.13   19.53
   7   8  -2  231.64   18.25
   7  -8  -2  242.96   25.44
  -6  -8   2  106.87   12.03
   6  -8  -2  108.21   11.45
   6   8  -2  105.68   13.13
   6  -8  -2  108.63   13.31
  -5  -8   2  156.45   15.27
   5   8  -2  143.55   12.04
   5  -8  -2  175.39   17.53
   5  -8  -2  157.75   14.36
  -4  -8   2  488.93   38.47
   4  -8  -2  479.99   36.13
   4   8  -2  429.44   30.68
   4  -8  -2  489.40   40.66
  -3  -8   2  738.62   58.10
   3   8  -2  654.84   46.90
   3  -8  -2  807.01   63.71
  -2  -8   2  794.40   62.22
   2   8  -2  678.74   48.41
   2  -8  -2  879.56   69.05
  -1  -8   2  232.53   20.50
   1  -8  -2  248.15   21.76
   1   8  -2  201.66   18.56
   0  -8   2  446.85   42.29
   0  -8  -2  477.61   44.28
   0   8  -2  393.98   27.24
   1  -8   2 1153.75   92.87
  -1  -8  -2 1157.60   92.13
  -1   8  -2 1042.40   77.22
   2  -8   2 1318.66  107.86
  -2  -8  -2 1289.36  105.81
   3  -8   2  501.64   39.32
   3   8   2  441.35   27.63
   3   8   2  426.53   29.84
  -3  -8  -2  500.42   37.30
   4   8   2  244.39   14.79
   4  -8   2  292.90   30.49
   4   8   2  233.79   16.73
  -4  -8  -2  291.53   28.04
   5   8   2  516.92   34.20
   5   8   2  508.28   35.23
   5  -8   2  637.94   56.52
  -5  -8  -2  574.24   42.97
   6   8   2  740.57   52.81
   6   8   2  684.84   49.44
   6  -8   2  857.09   67.96
   6  -8   2  920.26   66.75
  -6  -8  -2  832.11   63.03
  -3  -9   2  126.01   20.40
   3   9  -2  105.81   10.23
   3  -9  -2  131.26   22.43
   3  -9  -2  113.75   12.64
  -2  -9   2   68.75   10.29
   2  -9  -2   71.58   17.44
   2   9  -2   58.50    7.30
  -1  -9   2   16.22    6.39
   1  -9  -2   18.28   10.39
   1   9  -2   20.28    4.22
   0   9  -2   22.83    4.56
   1  -9   2   10.41    5.11
  -1  -9  -2    8.57    4.94
   2  -9   2   13.71    6.74
  -2  -9  -2   26.95    6.35
 -14   0   3    2.23    4.21
  14   0  -3    1.72    3.58
  14   0  -3    0.56    2.04
 -13   0   3    2.38    2.18
  13   0  -3    0.08    1.55
  13   0  -3   -0.07    1.71
 -12   0   3    1.30    1.54
  12   0  -3   -0.50    1.19
 -11   0   3   -0.05    1.70
  11   0  -3    1.31    2.00
 -10   0   3   -0.01    1.36
  10   0  -3   -0.44    1.04
  -9   0   3   -0.16    0.79
   9   0  -3    0.20    0.93
  -8   0   3    0.75    1.44
   8   0  -3   -0.02    0.68
  -7   0   3   -0.06    0.90
   7   0  -3   -0.28    0.65
  -6   0   3    0.38    1.14
   6   0  -3    0.13    0.54
  -5   0   3    0.01    0.75
   5   0  -3    0.72    0.55
  -4   0   3    0.04    0.40
   4   0  -3   -0.02    0.47
  -3   0   3    0.02    0.85
   3   0  -3    0.78    0.44
  -2   0   3   -0.02    0.50
   2   0  -3    0.10    0.23
  -1   0   3    0.00    0.26
   1   0  -3    0.40    0.32
   0   0   3    0.00    0.40
   0   0  -3    3.15    0.36
  -1   0  -3    0.11    0.10
  -1   0  -3    0.01    0.32
  -2   0  -3    0.28    0.65
   3   0   3    0.67    0.58
  -3   0  -3    1.03    0.82
   4   0   3    0.19    0.83
   4   0   3    0.23    0.05
   4   0   3    0.16    0.05
  -4   0  -3   -0.18    0.45
   5   0   3    0.58    0.67
   5   0   3    0.42    0.21
  -5   0  -3    0.35    0.57
   6   0   3    0.01    0.73
   6   0   3    0.20    0.18
  -6   0  -3    0.12    0.35
  -6   0  -3    1.16    0.57
   7   0   3    0.20    1.05
   7   0   3    0.75    0.51
  -7   0  -3    1.09    0.79
  -7   0  -3    0.99    0.39
   8   0   3    0.93    0.65
   8   0   3    0.39    1.18
  -8   0  -3    1.91    1.36
  -8   0  -3    0.54    0.79
   9   0   3    0.50    0.68
   9   0   3    3.64    1.26
  -9   0  -3    0.16    0.87
  -9   0  -3   -0.25    0.88
  10   0   3    2.01    1.29
  10   0   3    0.06    0.46
 -10   0  -3    0.80    0.63
  11   0   3   -0.14    1.52
  11   0   3    1.11    0.92
 -11   0  -3    0.09    1.18
  12   0   3   -0.08    1.42
  12   0   3    0.17    0.62
 -12   0  -3    0.68    0.83
  13   0   3    1.39    1.92
  13   0   3    0.55    0.92
 -13   0  -3    0.73    1.70
 -14  -1   3  295.42   29.36
 -14   1   3  276.94   28.13
  14   1  -3  314.90   27.20
  14  -1  -3  443.71   32.20
  14  -1  -3  309.57   24.53
  14   1  -3  452.53   32.67
 -13  -1   3   41.21   11.94
 -13   1   3   27.40    7.87
  13  -1  -3   49.39    9.91
  13  -1  -3   54.75    8.74
  13   1  -3   46.83    6.78
 -12   1   3  204.79   26.70
 -12  -1   3  239.58   28.12
  12   1  -3  291.37   20.62
  12  -1  -3  292.42   20.60
 -11  -1   3 1023.47   82.66
 -11   1   3  967.29   80.66
  11  -1  -3 1272.25   89.02
  11   1  -3 1255.47   88.85
 -10  -1   3  826.62   62.35
 -10   1   3  750.61   59.40
  10  -1  -3  949.58   63.62
  10   1  -3  974.36   64.57
  -9  -1   3  629.59   44.88
  -9   1   3  635.75   46.42
   9   1  -3  811.47   54.03
   9  -1  -3  776.51   48.74
  -8   1   3  386.03   26.93
  -8  -1   3  384.34   25.58
   8   1  -3  462.60   26.74
   8  -1  -3  465.35   28.95
  -7  -1   3  814.91   54.31
  -7   1   3  868.09   59.12
   7   1  -3  992.19   60.40
   7  -1  -3  906.70   55.19
  -6  -1   3 2428.95  194.75
  -6   1   3 2579.36  210.75
   6   1  -3 2964.70  224.94
   6  -1  -3 2760.33  210.88
  -5  -1   3 2655.27  215.24
  -5   1   3 2918.32  237.13
   5   1  -3 3087.32  239.64
   5  -1  -3 3016.65  232.00
  -4  -1   3  611.63   34.08
  -4   1   3  641.24   38.87
   4   1  -3  647.67   34.11
   4  -1  -3  628.83   33.46
  -3  -1   3  597.81   31.72
  -3   1   3  628.07   34.42
   3   1  -3  632.30   31.93
   3  -1  -3  594.93   30.72
  -2   1   3 3324.49  265.08
  -2  -1   3 3102.91  242.48
   2  -1  -3 3595.61  277.28
   2   1  -3 3608.67  276.57
  -1  -1   3 4767.58  415.93
  -1   1   3 5144.55  451.80
   1  -1  -3 5315.21  463.08
   1   1  -3 5381.96  462.44
   0  -1  -3 2082.25  136.20
   0  -1  -3 2257.88  152.90
   0   1  -3 2183.59  140.36
   1  -1   3  159.06    6.03
  -1   1  -3  189.26    6.77
  -1  -1  -3  204.35    7.48
  -1  -1  -3  193.77    8.45
  -1  -1  -3  216.29    7.66
   2   1   3 1557.04  105.61
   2  -1   3 1718.88  100.27
  -2  -1  -3 1655.84  108.37
  -2  -1  -3 1773.20  102.74
  -2   1  -3 1765.69  116.28
  -2  -1  -3 1790.86  102.11
  -2   1  -3 1999.38  115.27
   3  -1   3 3069.01  205.07
   3   1   3 2522.00  191.25
   3  -1   3 2721.69  180.69
  -3   1  -3 2589.11  190.59
  -3  -1  -3 2584.89  168.02
  -3  -1  -3 2498.24  185.09
   4  -1   3 2963.58  204.44
   4   1   3 2969.10  199.46
   4  -1   3 3035.91  208.28
   4   1   3 2708.41  212.01
   4  -1   3 2650.12  205.33
  -4  -1  -3 2700.63  205.55
  -4  -1  -3 2816.48  191.14
  -4   1  -3 2729.11  209.54
   5  -1   3 1006.90   52.47
   5   1   3  995.48   63.19
   5  -1   3 1009.27   52.76
   5   1   3 1054.23   53.20
   5  -1   3  949.34   58.99
  -5   1  -3  985.13   58.84
  -5  -1  -3 1021.10   52.42
  -5  -1  -3 1005.00   60.63
   6  -1   3   65.31    4.65
   6   1   3   66.40    5.06
   6  -1   3   72.12    2.78
   6   1   3   65.96    2.91
  -6   1  -3   62.66    3.96
  -6  -1  -3   73.32    2.88
  -6  -1  -3   67.39    4.18
   7  -1   3  267.40   11.25
   7   1   3  260.50   16.04
   7  -1   3  239.83   14.34
   7   1   3  231.45   10.47
  -7   1  -3  248.98   13.31
  -7  -1  -3  254.93   13.87
  -7  -1  -3  255.63   11.30
   8   1   3 1968.13  151.90
   8  -1   3 1833.60  138.53
   8  -1   3 1915.48  127.24
   8   1   3 1738.97  116.57
  -8  -1  -3 1968.29  146.14
  -8  -1  -3 1978.03  133.85
  -8   1  -3 1896.28  135.99
   9  -1   3  872.40   46.97
   9  -1   3  783.33   56.44
   9   1   3  812.62   56.18
   9   1   3  697.20   38.26
  -9   1  -3  759.98   46.53
  -9  -1  -3  819.29   46.86
  10  -1   3   32.47    2.18
  10   1   3   32.43    5.05
  10  -1   3   25.35    4.27
  10   1   3   29.61    2.05
 -10  -1  -3   28.59    2.74
  11   1   3   75.96    8.71
  11  -1   3   71.46    7.54
  11   1   3   68.76    4.06
  11  -1   3   77.18    4.35
 -11  -1  -3   71.14    5.32
  12  -1   3  273.91   14.30
  12   1   3  256.72   21.56
  12  -1   3  242.57   19.40
  12   1   3  235.34   13.02
 -12  -1  -3  244.72   15.36
  13   1   3  427.06   42.43
  13  -1   3  403.19   38.59
  13  -1   3  500.96   30.53
  13   1   3  420.93   26.52
 -13  -1  -3  358.34   27.25
 -14  -2   3   77.36   12.04
 -14   2   3   67.90   12.01
  14   2  -3   80.88   11.32
  14  -2  -3  113.42   11.19
  14   2  -3  101.56   10.40
  14  -2  -3   76.88    8.39
 -13  -2   3   75.90   11.04
 -13   2   3   73.28   16.30
  13  -2  -3   70.47    7.50
  13   2  -3   97.25    9.11
  13  -2  -3   92.54   13.73
 -12  -2   3   33.31    6.51
 -12   2   3   34.69    7.13
  12  -2  -3   35.26    6.40
  12  -2  -3   47.60    8.60
  12   2  -3   35.25    4.96
 -11  -2   3   20.37    4.85
 -11   2   3   20.47    5.31
  11  -2  -3   24.87    6.18
  11   2  -3   24.17    3.80
 -10  -2   3   98.38    9.27
 -10   2   3   84.75    9.75
  10  -2  -3  107.77   10.57
  10   2  -3  103.61    7.95
  -9  -2   3  358.36   24.56
  -9   2   3  355.64   30.49
   9  -2  -3  399.56   26.99
   9   2  -3  404.27   24.44
  -8  -2   3   18.94    2.95
  -8   2   3   16.21    5.28
   8  -2  -3   16.02    3.93
   8   2  -3   18.00    2.57
  -7  -2   3   47.98    4.32
  -7   2   3   42.70    4.88
   7  -2  -3   47.53    5.29
   7   2  -3   43.87    3.68
  -6  -2   3    3.87    1.50
  -6   2   3    2.16    1.79
   6  -2  -3    7.33    1.36
   6   2  -3    6.12    1.96
  -5  -2   3  163.28   10.53
  -5   2   3  153.49   11.62
   5   2  -3  173.18    8.72
   5  -2  -3  161.54    8.65
  -4  -2   3   27.37    2.26
  -4   2   3   29.80    3.74
   4  -2  -3   24.92    2.16
   4   2  -3   27.29    2.08
  -3  -2   3    7.13    1.16
  -3   2   3    6.76    1.32
   3   2  -3    8.33    1.50
   3  -2  -3    9.38    1.17
  -2  -2   3  425.92   22.46
   2  -2  -3  450.28   22.61
   2   2  -3  449.97   22.44
  -1  -2   3   31.79    1.84
   1  -2  -3   33.93    1.96
   1  -2  -3   37.22    2.24
   1   2  -3   31.11    1.67
   0  -2   3    0.33    0.48
   0  -2  -3    0.30    0.32
   0   2  -3    0.18    0.29
   0  -2  -3    0.27    0.33
   1  -2   3   21.19    1.65
  -1  -2  -3   21.92    1.25
  -1   2  -3   19.80    1.46
  -1  -2  -3   21.18    1.93
   2   2   3  519.65   27.15
  -2  -2  -3  567.41   25.84
  -2   2  -3  561.43   28.23
  -2  -2  -3  518.97   26.30
  -2   2  -3  553.99   25.44
   3   2   3  696.24   39.46
   3   2   3  743.94   35.97
  -3   2  -3  726.17   39.00
  -3  -2  -3  673.11   38.07
  -3  -2  -3  757.67   37.28
   4   2   3    5.62    0.75
   4   2   3    2.87    1.28
   4  -2   3    3.85    1.06
  -4   2  -3    3.02    0.94
  -4  -2  -3    4.25    1.04
  -4  -2  -3    6.98    0.74
   5   2   3   11.20    1.65
   5  -2   3    6.86    0.84
   5   2   3    7.56    0.65
  -5  -2  -3    6.10    0.64
  -5  -2  -3   10.31    1.33
  -5   2  -3    7.95    1.18
   6   2   3  174.26   10.73
   6   2   3  155.85    7.03
   6  -2   3  165.61    7.86
   6  -2   3  146.45   10.01
  -6  -2  -3  158.38    6.60
  -6   2  -3  162.63    9.55
  -6  -2  -3  166.71    9.00
   7   2   3  280.61   20.88
   7   2   3  259.59   12.64
   7  -2   3  256.62   16.92
   7  -2   3  286.78   14.30
  -7  -2  -3  268.67   13.35
  -7  -2  -3  280.94   15.55
  -7   2  -3  282.98   16.59
   8   2   3   58.98    5.80
   8  -2   3   65.46    4.42
   8  -2   3   54.85    4.63
   8   2   3   48.17    2.68
  -8   2  -3   58.79    3.91
  -8  -2  -3   56.85    3.15
   9   2   3   31.16    4.55
   9  -2   3   27.40    2.02
   9   2   3   24.29    2.64
   9  -2   3   28.25    3.64
   9  -2   3   27.24    2.20
  -9   2  -3   25.53    2.60
  -9  -2  -3   25.32    2.23
  10   2   3   46.08    6.39
  10   2   3   43.04    2.85
  10  -2   3   46.30    4.99
  10  -2   3   53.54    4.47
 -10   2  -3   39.09    3.47
 -10  -2  -3   47.90    4.95
  11   2   3   26.31    5.24
  11  -2   3   25.75    2.32
  11   2   3   20.03    3.14
  11  -2   3   22.09    4.19
 -11  -2  -3   23.45    2.87
  12   2   3  125.66   18.04
  12  -2   3  110.68   10.43
  12  -2   3  129.91    9.04
  12   2   3  101.08    8.15
 -12  -2  -3  115.27   10.98
  13  -2   3    0.39    0.94
  13   2   3    1.77    2.18
  13  -2   3    0.15    1.67
  13   2   3    0.42    1.39
 -13  -2  -3    0.65    1.25
 -14  -3   3  272.05   33.21
 -14   3   3  233.27   24.43
  14   3  -3  292.23   27.08
  14   3  -3  298.83   27.87
  14  -3  -3  395.61   35.83
  14  -3  -3  293.11   21.36
 -13   3   3  107.75   14.18
 -13  -3   3  131.71   20.07
  13  -3  -3  179.46   19.08
  13  -3  -3  129.16   12.74
  13   3  -3  124.50   10.85
 -12  -3   3  237.18   20.98
 -12   3   3  210.88   20.74
  12   3  -3  247.51   17.60
  12  -3  -3  321.30   25.91
  12  -3  -3  249.51   18.43
 -11  -3   3  344.07   26.69
 -11   3   3  307.38   32.65
  11  -3  -3  350.54   21.15
  11  -3  -3  412.49   31.82
  11   3  -3  381.66   24.87
 -10  -3   3  400.00   29.75
 -10   3   3  376.62   35.84
  10  -3  -3  452.66   25.79
  10  -3  -3  482.59   30.89
  10   3  -3  458.25   29.39
  -9   3   3  105.89   13.51
  -9  -3   3  103.31    9.09
   9  -3  -3  110.45    8.20
   9   3  -3  119.24    8.41
  -8  -3   3  172.53   12.11
  -8   3   3  159.85   12.91
   8  -3  -3  185.75   12.01
   8   3  -3  190.75   11.91
  -7  -3   3  174.41   14.15
  -7   3   3  179.98   13.14
   7  -3  -3  190.68   11.67
   7   3  -3  205.66   11.95
  -6  -3   3  624.69   39.11
   6  -3  -3  651.40   41.78
   6   3  -3  686.23   40.19
  -5  -3   3  300.49   19.25
   5  -3  -3  308.04   17.16
   5   3  -3  324.04   17.29
  -4  -3   3   97.01    5.97
   4  -3  -3  107.48    7.80
   4   3  -3  106.14    5.83
  -3  -3   3   72.12    4.52
   3  -3  -3   79.45    4.69
   3   3  -3   78.14    4.28
  -2  -3   3  690.91   39.08
   2  -3  -3  768.58   37.60
   2   3  -3  666.99   36.66
   2  -3  -3  710.00   40.52
  -1  -3   3 1151.08   70.20
   1  -3  -3 1141.54   63.74
   1   3  -3 1091.16   64.98
   1  -3  -3 1168.26   71.57
   1  -3  -3 1165.82   71.21
   0  -3   3  293.73   14.08
   0  -3  -3  294.01   15.30
   0   3  -3  259.31   12.09
   0  -3  -3  259.18   11.30
   1  -3   3  287.79   13.58
   1   3   3  242.52   11.32
  -1   3  -3  256.56   12.41
  -1  -3  -3  300.71   14.06
  -1  -3  -3  244.39   10.95
   2   3   3  366.08   18.51
   2  -3   3  383.85   18.75
  -2  -3  -3  373.16   17.74
  -2   3  -3  376.32   18.04
  -2  -3  -3  344.60   16.75
  -2   3  -3  354.92   16.71
   3   3   3 1399.82   93.37
   3  -3   3 1518.87   96.27
   3   3   3 1458.05   89.94
  -3   3  -3 1527.17   98.19
  -3  -3  -3 1428.67   91.47
  -3  -3  -3 1504.29   95.19
   4   3   3 1146.59   68.23
   4   3   3 1106.22   72.39
   4  -3   3 1253.10   75.63
  -4   3  -3 1199.60   72.86
  -4  -3  -3 1180.17   72.93
  -4  -3  -3 1177.10   70.70
   5  -3   3  968.75   56.02
   5   3   3  889.93   57.43
   5   3   3  858.04   47.68
   5  -3   3  956.41   55.28
  -5  -3  -3  915.65   55.02
  -5  -3  -3  870.57   50.10
  -5   3  -3  919.79   55.26
   6   3   3  235.07   17.05
   6  -3   3  238.46   11.99
   6   3   3  223.49   10.39
   6  -3   3  244.53   12.02
  -6  -3  -3  230.96   10.83
  -6   3  -3  226.28   11.70
  -6  -3  -3  243.98   13.12
   7   3   3  810.42   55.23
   7  -3   3  842.81   51.41
   7  -3   3  823.64   47.69
   7   3   3  806.52   45.20
  -7  -3  -3  830.23   47.06
  -7   3  -3  864.59   51.00
   8   3   3 1297.16   96.10
   8   3   3 1206.22   77.65
   8  -3   3 1273.58   85.18
   8  -3   3 1278.29   87.95
   8  -3   3 1398.41   91.11
  -8  -3  -3 1244.53   81.10
  -8   3  -3 1284.98   83.96
   9  -3   3  948.52   59.20
   9   3   3 1002.49   73.73
   9  -3   3 1128.88   67.78
   9   3   3  864.69   54.04
   9  -3   3  957.65   68.35
  -9   3  -3  927.61   58.33
  -9  -3  -3  937.84   57.54
  10   3   3  437.90   31.78
  10  -3   3  443.64   23.51
  10   3   3  368.27   19.80
  10  -3   3  406.12   25.83
  10  -3   3  391.46   22.43
 -10  -3  -3  400.26   22.66
 -10   3  -3  313.71   18.66
  11   3   3  341.71   27.60
  11  -3   3  380.14   23.15
  11   3   3  295.48   18.80
  11  -3   3  343.21   23.33
  11  -3   3  304.47   18.37
 -11  -3  -3  345.89   22.97
  12   3   3  587.01   47.64
  12  -3   3  687.10   42.93
  12   3   3  499.18   32.87
  12  -3   3  573.77   40.53
  12  -3   3  522.84   36.75
 -12  -3  -3  610.08   42.98
  13  -3   3  671.37   40.01
  13   3   3  512.55   34.38
  13  -3   3  510.41   37.42
 -13  -3  -3  582.13   39.50
 -13  -4   3    5.72    3.48
  13   4  -3    3.54    2.01
  13  -4  -3    3.56    2.03
  13  -4  -3    4.35    3.09
 -12  -4   3  162.79   16.03
  12  -4  -3  213.57   16.45
  12   4  -3  163.26   17.12
  12  -4  -3  171.77   10.93
 -11  -4   3  383.74   35.19
  11  -4  -3  433.35   30.29
  11  -4  -3  391.78   22.39
  11   4  -3  380.39   30.94
 -10  -4   3   52.82    6.69
  10  -4  -3   52.29    8.20
  10  -4  -3   46.58    3.40
  10   4  -3   51.71    5.58
  -9  -4   3   42.31    5.64
   9  -4  -3   46.49    5.20
   9   4  -3   48.98    5.18
   9  -4  -3   47.54    2.94
  -8  -4   3   76.22    7.24
   8  -4  -3   89.93    5.21
   8  -4  -3   87.65    7.05
   8   4  -3   87.97    6.98
  -7  -4   3  493.66   35.17
   7  -4  -3  473.55   29.88
   7   4  -3  510.83   31.07
  -6  -4   3   42.25    4.48
   6  -4  -3   43.42    4.37
   6   4  -3   47.47    5.78
  -5  -4   3   34.68    5.17
   5  -4  -3   34.58    3.54
   5   4  -3   33.21    4.60
  -4  -4   3  187.01   11.40
   4  -4  -3  185.34   11.01
   4  -4  -3  205.82    7.96
   4   4  -3  172.32    9.93
  -3  -4   3   16.59    2.36
   3  -4  -3   19.26    1.24
   3   4  -3   15.83    1.95
   3  -4  -3   23.85    2.49
   3  -4  -3   16.05    2.44
  -2  -4   3   43.68    3.46
   2  -4  -3   46.90    3.61
   2   4  -3   42.53    2.93
   2  -4  -3   41.95    1.65
   2  -4  -3   45.58    5.07
  -1  -4   3    4.96    1.57
   1  -4  -3    1.46    0.58
   1   4  -3    2.19    0.81
   0  -4   3 1025.70   65.52
   0  -4  -3  999.58   61.39
   0   4  -3  885.56   52.85
   1   4   3  529.05   28.49
   1  -4   3  607.64   36.50
  -1   4  -3  557.44   29.97
  -1  -4  -3  565.91   28.30
  -1  -4  -3  659.85   36.66
   2  -4   3    6.57    2.00
   2   4   3    4.15    0.99
   2   4   3    6.14    1.10
  -2  -4  -3    7.23    1.30
  -2   4  -3    5.74    0.92
  -2  -4  -3    5.41    0.92
  -2   4  -3    6.98    1.05
   3   4   3    9.32    1.44
   3  -4   3    9.59    1.63
   3   4   3    8.84    1.26
  -3  -4  -3   11.09    1.89
  -3   4  -3    9.30    1.18
  -3  -4  -3   10.01    1.45
   4   4   3  581.00   32.02
   4   4   3  557.58   32.34
   4  -4   3  628.83   35.05
  -4   4  -3  611.46   32.98
  -4  -4  -3  423.15   24.97
  -4  -4  -3  626.14   33.72
   5   4   3  864.25   57.18
   5   4   3  874.05   51.43
   5  -4   3  944.33   60.84
   5  -4   3 1017.37   61.95
  -5   4  -3  927.70   56.05
  -5  -4  -3  891.70   53.41
   6   4   3   59.85    5.33
   6   4   3   52.56    3.31
   6  -4   3   62.46    4.41
   6  -4   3   72.14    6.07
  -6   4  -3   59.97    3.56
  -6  -4  -3   56.47    3.58
   7   4   3   15.80    3.14
   7  -4   3   18.27    2.28
   7   4   3   17.66    1.75
   7  -4   3   14.27    2.11
  -7  -4  -3   14.42    1.87
  -7   4  -3   18.39    1.89
   8   4   3    8.03    2.71
   8  -4   3   10.05    1.80
   8   4   3    5.42    1.30
   8  -4   3    7.80    2.47
  -8  -4  -3    8.92    1.47
  -8   4  -3    7.64    1.39
   9   4   3  173.49   14.26
   9  -4   3  172.84   10.85
   9   4   3  160.19    8.86
   9  -4   3  201.13   11.42
  -9   4  -3  171.02    9.44
  -9  -4  -3  169.73   11.64
  10   4   3  232.60   18.65
  10   4   3  190.58   12.76
  10  -4   3  251.43   14.68
  10  -4   3  206.93   16.02
 -10  -4  -3  214.62   13.04
  11   4   3   13.44    5.09
  11  -4   3   18.44    2.55
  11  -4   3   15.37    2.76
  11   4   3   12.78    2.05
 -11  -4  -3   19.04    2.79
  12   4   3  143.50   15.40
  12  -4   3  158.97    9.96
  12   4   3  113.33    7.52
  12  -4   3  127.18    9.41
 -12  -4  -3  138.86   13.04
 -12  -5   3  289.46   25.12
  12  -5  -3  353.43   31.72
  12   5  -3  253.43   18.92
 -11  -5   3  340.59   28.83
  11  -5  -3  410.17   30.10
  11   5  -3  381.61   28.74
 -10  -5   3  368.80   28.67
  10  -5  -3  407.61   29.06
  10   5  -3  409.89   28.85
  -9  -5   3  543.97   40.81
   9  -5  -3  662.64   32.90
   9  -5  -3  581.87   40.90
   9   5  -3  595.55   46.29
  -8  -5   3  867.07   63.55
   8  -5  -3  853.73   60.74
   8  -5  -3 1015.36   53.12
   8   5  -3  872.07   61.52
  -7  -5   3 1579.48  124.89
   7  -5  -3 1850.48  106.18
   7  -5  -3 1575.47  121.02
   7   5  -3 1562.03  123.14
  -6  -5   3  969.49   72.11
   6  -5  -3  987.63   67.30
   6   5  -3  939.39   62.79
   6  -5  -3  952.24   69.00
  -5  -5   3 1088.10   75.56
   5  -5  -3 1034.21   74.71
   5   5  -3 1039.04   69.07
   5  -5  -3 1056.85   74.59
  -4  -5   3 1469.88  112.71
   4  -5  -3 1580.11  114.24
   4   5  -3 1507.76  109.81
   4  -5  -3 1528.53  113.66
  -3  -5   3 2059.92  159.04
   3   5  -3 1952.42  144.71
   3  -5  -3 2079.55  162.50
   3  -5  -3 2062.46  165.33
  -2  -5   3 1969.70  153.15
   2  -5  -3 1999.98  151.91
   2   5  -3 1796.01  131.03
   2  -5  -3 2008.55  149.78
  -1  -5   3 1423.17   99.88
   1  -5  -3 1408.20   98.97
   1   5  -3 1337.54   89.43
   0  -5   3 1352.01   93.57
   0   5  -3 1223.50   80.78
   0  -5  -3 1376.05   95.09
   1  -5   3 1408.46  101.51
  -1   5  -3 1233.97   82.37
  -1  -5  -3 1489.94  102.79
   2  -5   3 1389.93   95.91
   2   5   3 1222.76   78.42
   2   5   3 1246.73   83.36
  -2  -5  -3 1401.35   99.06
  -2   5  -3 1392.75   86.02
  -2   5  -3 1316.44   89.19
   3   5   3  850.99   52.54
   3  -5   3  964.97   66.28
   3   5   3  872.33   53.71
  -3   5  -3  945.76   55.87
  -3  -5  -3  937.59   59.72
   4   5   3  719.12   45.33
   4   5   3  680.29   42.87
   4  -5   3  791.74   50.21
  -4   5  -3  800.25   44.36
  -4  -5  -3  798.23   51.60
   5   5   3  248.13   13.53
   5   5   3  240.10   15.26
   5  -5   3  272.30   16.54
  -5   5  -3  274.30   13.50
  -5  -5  -3  258.95   14.86
   6   5   3  415.64   30.85
   6   5   3  405.88   23.14
   6  -5   3  469.53   31.70
   6  -5   3  494.28   29.49
  -6   5  -3  437.89   24.70
  -6  -5  -3  417.99   27.14
   7   5   3  354.78   24.35
   7   5   3  349.57   19.90
   7  -5   3  385.02   27.26
   7  -5   3  396.25   26.24
  -7   5  -3  372.64   19.60
  -7  -5  -3  383.43   22.33
   8   5   3  104.70    9.94
   8   5   3  105.19    6.51
   8  -5   3  119.85    8.87
   8  -5   3  124.11    8.23
  -8  -5  -3  113.61    7.29
  -8   5  -3  111.29    6.17
   9   5   3   74.21    8.45
   9  -5   3   77.81    6.64
   9   5   3   68.29    6.43
   9  -5   3   81.51    6.40
  -9  -5  -3   75.96    7.57
  -9   5  -3   76.24    4.71
  10  -5   3  106.25   11.18
  10   5   3   88.50    6.16
  10  -5   3  121.78    8.48
  10   5   3  102.57   11.19
 -10  -5  -3  105.21    9.83
  11   5   3   45.93    7.77
  11  -5   3   44.30    5.53
  11   5   3   37.13    5.15
  11  -5   3   48.28    4.87
 -11  -5  -3   52.69    7.57
 -11  -6   3    2.80    3.03
  11  -6  -3    6.68    2.88
  11   6  -3    3.22    4.12
  11  -6  -3    0.28    3.16
 -10  -6   3   95.01   10.82
  10  -6  -3  106.20   10.32
  10   6  -3  113.34   14.59
  10  -6  -3   93.30   11.53
  -9  -6   3  256.67   26.11
   9  -6  -3  258.37   19.69
   9   6  -3  266.81   19.73
   9  -6  -3  230.93   19.84
  -8  -6   3   49.04    7.22
   8  -6  -3   56.67    9.32
   8   6  -3   51.92    8.89
   8  -6  -3   51.21    7.32
  -7  -6   3   18.60    4.16
   7   6  -3   17.60    3.52
   7  -6  -3   16.58    3.81
   7  -6  -3   18.65    4.55
  -6  -6   3    0.13    1.46
   6  -6  -3    0.97    1.27
   6   6  -3    0.24    1.07
   6  -6  -3    0.76    2.42
  -5  -6   3  124.99   10.08
   5   6  -3  115.00    8.28
   5  -6  -3  113.81    9.16
   5  -6  -3  119.57   14.10
  -4  -6   3   32.34    4.72
   4  -6  -3   41.05    7.24
   4   6  -3   31.27    3.76
   4  -6  -3   38.36    6.36
  -3  -6   3   30.98    6.21
   3  -6  -3   31.40    3.95
   3  -6  -3   30.02    4.54
   3   6  -3   23.61    3.19
  -2  -6   3  238.20   16.10
   2  -6  -3  233.89   16.27
   2   6  -3  211.41   12.90
  -1  -6   3   80.85    9.68
   1   6  -3   74.89    5.44
   1  -6  -3   79.69    9.93
   0  -6   3    2.87    1.78
   0   6  -3    2.34    1.92
   0  -6  -3    2.17    1.77
   1  -6   3   13.26    2.88
  -1  -6  -3    9.28    2.83
  -1   6  -3   11.29    2.04
   2   6   3  401.13   21.37
   2  -6   3  475.90   34.64
  -2  -6  -3  471.48   30.20
  -2   6  -3  465.31   23.53
  -2   6  -3  436.55   25.66
   3   6   3  413.50   23.61
   3   6   3  451.23   27.03
   3  -6   3  473.48   31.30
  -3  -6  -3  460.29   29.44
  -3   6  -3  452.45   22.95
   4   6   3   37.11    3.59
   4  -6   3   40.82    5.07
   4   6   3   39.94    5.21
  -4  -6  -3   39.67    6.31
  -4   6  -3   39.24    3.48
   5   6   3    7.43    2.84
   5   6   3    6.20    2.15
   5  -6   3   12.86    2.72
  -5   6  -3   10.04    1.29
  -5  -6  -3    8.59    3.58
   6   6   3   92.18    8.38
   6   6   3   94.15    8.05
   6  -6   3  115.24    9.30
   6  -6   3  114.73    8.65
  -6   6  -3  108.93    6.95
  -6  -6  -3  108.02    7.93
   7   6   3  238.98   17.11
   7   6   3  270.19   19.43
   7  -6   3  293.10   20.31
   7  -6   3  297.54   19.07
  -7   6  -3  279.78   14.06
  -7  -6  -3  287.57   18.08
   8   6   3  119.15   14.13
   8   6   3  107.36    7.26
   8  -6   3  131.51   13.95
   8  -6   3  126.94    9.12
  -8  -6  -3  119.95    8.84
  -8   6  -3  124.07    7.81
   9   6   3    3.88    4.46
   9   6   3    5.95    1.55
   9  -6   3    2.92    2.60
   9  -6   3    4.28    3.42
  -9  -6  -3    3.92    2.10
  10   6   3   10.85    6.62
  10   6   3    9.24    2.11
  10  -6   3   16.18    5.62
  10  -6   3   16.44    4.85
 -10  -6  -3   13.12    2.92
  -9  -7   3   76.42    9.78
   9  -7  -3   69.42    9.07
   9   7  -3   77.10    8.78
   9  -7  -3   68.08   10.33
  -8  -7   3  257.72   22.31
   8  -7  -3  258.82   20.81
   8   7  -3  246.95   19.35
   8  -7  -3  244.30   29.05
  -7  -7   3  292.44   28.64
   7  -7  -3  263.77   23.28
   7   7  -3  260.87   19.40
   7  -7  -3  270.49   20.85
  -6  -7   3   12.51    4.15
   6  -7  -3   12.91    4.43
   6   7  -3   10.99    3.20
   6  -7  -3   14.30    5.53
  -5  -7   3    1.16    1.76
   5  -7  -3    0.92    3.01
   5   7  -3    0.84    1.32
   5  -7  -3   -0.06    1.59
  -4  -7   3  180.75   19.25
   4  -7  -3  183.38   20.38
   4  -7  -3  167.09   13.29
   4   7  -3  155.78   11.53
  -3  -7   3  430.09   30.87
   3   7  -3  357.10   23.52
   3  -7  -3  462.34   38.95
   3  -7  -3  420.31   29.27
  -2  -7   3  144.30   12.65
   2   7  -3  136.33    9.62
   2  -7  -3  151.03   12.97
  -1  -7   3   14.91    3.57
   1   7  -3    9.67    3.80
   1  -7  -3   11.81    3.81
   0  -7   3   91.09   12.27
   0  -7  -3   88.93    9.04
   0   7  -3   74.61    6.39
   1  -7   3  450.63   32.73
  -1  -7  -3  478.47   34.80
  -1   7  -3  401.39   29.37
   2  -7   3  485.35   34.23
   2   7   3  378.46   21.91
  -2   7  -3  454.70   23.19
  -2  -7  -3  487.53   33.61
  -2   7  -3  448.96   28.52
   3   7   3  235.56   13.36
   3  -7   3  265.08   20.22
  -3   7  -3  253.92   12.38
  -3  -7  -3  277.21   19.64
   4   7   3  132.55    8.85
   4  -7   3  170.70   13.66
   4   7   3  136.26   12.61
  -4  -7  -3  159.73   12.46
  -4   7  -3  149.47    8.51
   5   7   3  198.81   13.62
   5  -7   3  238.56   18.49
   5   7   3  197.66   15.86
  -5   7  -3  222.85   11.81
  -5  -7  -3  220.59   19.86
   6   7   3  628.26   43.79
   6  -7   3  738.14   53.41
   6  -7   3  749.72   56.53
   6   7   3  616.46   41.06
  -6  -7  -3  701.83   54.51
   7   7   3  524.82   34.83
   7   7   3  568.70   45.83
   7  -7   3  655.77   53.22
   7  -7   3  627.75   43.13
  -7  -7  -3  623.56   47.23
   8   7   3  138.58   12.69
   8   7   3  160.73   13.96
   8  -7   3  177.36   15.15
   8  -7   3  167.69   12.96
  -8  -7  -3  177.54   17.27
  -6  -8   3    3.85    3.87
   6  -8  -3    6.12    4.02
   6   8  -3    6.88    2.85
   6  -8  -3    5.07    3.14
  -5  -8   3   10.76    3.84
   5   8  -3    8.85    2.79
   5  -8  -3   11.53    6.49
   5  -8  -3    0.02    3.44
  -4  -8   3    0.08    2.00
   4   8  -3    0.32    0.90
   4  -8  -3   -1.07    2.23
   4  -8  -3   -0.30    1.07
  -3  -8   3    0.61    1.84
   3  -8  -3    0.02    1.61
   3   8  -3    0.55    1.22
   3  -8  -3    1.15    3.18
  -2  -8   3    0.65    1.94
   2   8  -3    0.73    1.27
   2  -8  -3    0.44    3.24
   2  -8  -3    0.38    1.74
  -1  -8   3   25.03    5.89
   1  -8  -3   27.06    6.08
   1   8  -3   25.42    3.92
   0  -8   3   65.10    8.85
   0  -8  -3   71.51    9.46
   0   8  -3   54.34    5.98
   1  -8   3   44.45    7.38
  -1  -8  -3   54.89   11.41
  -1   8  -3   45.63    3.12
  -1   8  -3   48.63    5.52
   2  -8   3    5.63    3.38
  -2  -8  -3    5.13    3.33
   3  -8   3   41.44    6.75
   3   8   3   30.46    2.84
  -3  -8  -3   42.00    9.16
   4   8   3   55.43    6.85
   4  -8   3   60.94    8.79
  -4  -8  -3   67.83    8.25
   5   8   3   38.73    4.71
   5  -8   3   59.74    8.25
   5   8   3   48.00    5.51
  -5  -8  -3   50.59    6.93
 -14   0   4   73.48   20.16
  14   0  -4  124.94   18.89
 -13   0   4    3.57    3.59
  13   0  -4    2.82    3.07
 -12   0   4   13.64    5.16
  12   0  -4   16.57    6.51
 -11   0   4  248.86   29.88
  11   0  -4  348.05   24.01
 -10   0   4  509.16   40.54
  10   0  -4  672.98   43.67
  -9   0   4   54.48    9.91
   9   0  -4   65.78    5.75
  -8   0   4   13.67    3.10
   8   0  -4   10.00    3.56
  -7   0   4  105.31   11.55
   7   0  -4  130.64    7.74
  -6   0   4 1488.56  109.13
   6   0  -4 1601.35  107.28
  -5   0   4  816.66   52.10
   5   0  -4  854.05   50.88
  -4   0   4  341.00   19.03
   4   0  -4  346.92   18.23
  -3   0   4  387.94   20.49
   3   0  -4  372.33   17.78
  -2   0   4 1693.56  111.92
   2   0  -4 1653.51  103.77
  -1   0   4 2336.90  164.10
   1   0  -4 2407.46  163.81
   0   0  -4 4462.49  360.93
   1   0   4 1194.49   63.08
  -1   0  -4 1164.82   71.27
  -1   0  -4 1183.62   60.58
  -2   0  -4  621.96   33.80
  -3   0  -4 4937.27  445.29
  -4   0  -4 3516.59  289.48
   5   0   4 1109.71   73.13
  -5   0  -4 1182.01   74.20
   6   0   4 1091.24   73.80
  -6   0  -4 1170.73   74.69
   7   0   4 1848.05  149.67
   7   0   4 2058.20  123.52
   7   0   4 2039.94  122.14
  -7   0  -4 1925.80  143.19
   8   0   4 1147.74   83.09
   8   0   4 1217.37   66.39
  -8   0  -4 1150.06   76.90
   9   0   4 1696.05  135.53
   9   0   4 1519.19   93.29
  -9   0  -4 1582.45  112.98
  10   0   4  426.61   30.53
  10   0   4  420.38   19.74
 -10   0  -4  448.64   27.49
  11   0   4  213.86   17.45
  11   0   4  216.01    9.97
  12   0   4  561.34   43.78
  13   0   4  624.75   57.72
 -14  -1   4    1.52    2.57
 -14   1   4    0.89    3.87
  14  -1  -4    0.42    3.41
  14  -1  -4    0.12    1.65
  14   1  -4    0.45    2.25
 -13   1   4    1.56    3.33
 -13  -1   4    3.01    5.27
  13   1  -4    2.53    2.90
  13  -1  -4    3.61    2.85
 -12  -1   4   48.91    9.17
 -12   1   4   45.51   13.29
  12   1  -4   75.90    8.52
  12  -1  -4   68.32    8.03
 -11  -1   4    1.35    2.11
 -11   1   4   -0.28    2.16
  11   1  -4    2.02    2.60
  11  -1  -4    0.76    1.65
 -10   1   4   11.07    4.23
 -10  -1   4    6.99    4.03
  10  -1  -4   13.66    3.10
  10   1  -4   14.68    3.20
  -9  -1   4  141.41   16.09
  -9   1   4  126.67   16.01
   9   1  -4  166.99   11.17
   9  -1  -4  152.06   10.67
  -8  -1   4   30.68    4.34
  -8   1   4   28.39    4.77
   8   1  -4   37.81    3.69
   8  -1  -4   33.84    3.72
  -7  -1   4   61.10    5.80
  -7   1   4   61.67    6.24
   7   1  -4   71.71    4.92
   7  -1  -4   67.67    4.92
  -6  -1   4   76.39    5.65
  -6   1   4   68.71    6.17
   6   1  -4   73.61    4.72
   6  -1  -4   70.62    4.60
  -5  -1   4  433.96   25.19
  -5   1   4  450.15   27.28
   5   1  -4  467.20   24.65
   5  -1  -4  449.87   24.02
  -4  -1   4  566.98   32.53
  -4   1   4  605.68   35.84
   4   1  -4  614.13   34.01
   4  -1  -4  588.31   31.60
  -3  -1   4  206.61   10.57
  -3   1   4  229.59   13.63
   3   1  -4  229.23   11.40
   3  -1  -4  220.63   10.36
  -2  -1   4  137.42    7.62
  -2   1   4  149.88    7.30
   2  -1  -4  141.64    6.95
   2   1  -4  133.41    5.73
  -1  -1   4  361.58   17.85
  -1   1   4  378.93   17.94
   1  -1  -4  375.81   16.88
   1   1  -4  390.59   17.04
   0  -1  -4 1034.22   55.67
   0  -1  -4 1125.99   67.44
   0   1  -4 1031.13   55.01
   1  -1   4   58.74    2.16
  -1  -1  -4   68.17    2.25
  -1  -1  -4   66.11    3.68
  -1   1  -4   64.74    2.17
  -1  -1  -4   69.29    2.33
   2  -1   4  167.03    5.90
  -2  -1  -4  176.70    8.79
  -2  -1  -4  189.16    6.06
  -2  -1  -4  193.89    6.13
  -2   1  -4  189.44    9.39
  -2   1  -4  207.84    6.81
   3  -1   4   32.48    0.96
  -3   1  -4   33.23    2.60
  -3  -1  -4   34.12    2.44
   4  -1   4   58.14    1.24
   4   1   4   62.96    4.26
  -4   1  -4   64.84    3.99
  -4  -1  -4   67.55    5.13
   5  -1   4   47.02    1.28
   5   1   4   46.55    3.91
   5  -1   4   51.17    1.36
  -5  -1  -4   49.85    3.54
  -5   1  -4   50.24    4.78
   6   1   4   21.52    0.65
   6  -1   4   21.12    0.89
   6  -1   4   22.69    0.97
   6   1   4   21.36    2.89
   6  -1   4   20.60    2.73
  -6   1  -4   21.77    3.38
  -6  -1  -4   22.68    2.44
  -6  -1  -4   19.80    0.70
   7  -1   4  118.05    4.19
   7   1   4  117.36    3.85
   7   1   4  112.71    8.44
   7  -1   4  109.75    7.88
   7  -1   4  115.17    4.07
  -7   1  -4  117.33    8.94
  -7  -1  -4  117.13    9.31
  -7  -1  -4  116.05    4.49
   8  -1   4   24.61    1.64
   8  -1   4   23.80    1.18
   8   1   4   26.01    3.75
   8   1   4   25.66    1.48
   8  -1   4   25.17    3.43
  -8  -1  -4   21.28    2.90
  -8   1  -4   23.38    2.74
  -8  -1  -4   21.42    1.67
   9  -1   4   -0.01    0.44
   9   1   4    2.06    2.50
   9  -1   4    1.07    1.40
   9   1   4    1.50    0.40
   9  -1   4    0.93    0.74
  -9  -1  -4    1.70    0.49
  -9   1  -4    1.66    1.04
  -9  -1  -4    1.49    1.16
  10   1   4   47.99    9.45
  10  -1   4   48.61    8.12
  10   1   4   42.30    2.27
  10  -1   4   44.87    2.46
  10  -1   4   47.87    2.46
 -10  -1  -4   40.75    3.40
 -10   1  -4   46.48    4.12
  11   1   4   71.49    8.54
  11  -1   4   68.29   10.98
  11   1   4   62.73    4.39
  11  -1   4   64.56    4.84
  11  -1   4   69.68    3.53
 -11  -1  -4   59.71    5.09
  12   1   4  104.99   15.92
  12  -1   4   88.00   14.26
 -14  -2   4  498.51   58.41
 -14   2   4  438.19   45.12
  14  -2  -4  714.56   53.87
  14   2  -4  708.76   54.76
  14  -2  -4  517.17   39.35
 -13  -2   4  268.74   34.89
 -13   2   4  248.47   26.98
  13  -2  -4  274.71   20.68
  13  -2  -4  379.37   28.23
  13   2  -4  368.16   27.84
 -12  -2   4  372.54   33.78
 -12   2   4  356.55   33.51
  12  -2  -4  503.62   36.01
  12   2  -4  483.98   34.58
 -11   2   4  903.69   79.04
 -11  -2   4  969.60   80.08
  11  -2  -4 1277.77   93.17
  11   2  -4 1257.66   90.62
 -10  -2   4 1537.21  129.08
 -10   2   4 1478.75  137.01
  10  -2  -4 1847.33  140.31
  10   2  -4 1914.43  145.24
  -9  -2   4  926.41   70.14
   9  -2  -4 1083.28   73.45
   9   2  -4 1078.96   73.61
  -8  -2   4  421.46   29.03
   8  -2  -4  492.59   33.25
   8   2  -4  492.37   29.77
  -7  -2   4  960.48   66.75
  -7   2   4  994.96   71.81
   7  -2  -4 1117.14   75.22
   7   2  -4 1133.93   72.39
  -6   2   4 1830.42  143.08
  -6  -2   4 1860.60  141.16
   6  -2  -4 2012.90  144.67
   6   2  -4 2061.98  150.58
  -5  -2   4 1863.92  136.05
  -5   2   4 1793.04  138.58
   5   2  -4 1952.96  135.93
   5  -2  -4 1890.61  132.48
  -4   2   4  512.68   31.26
  -4  -2   4  563.15   32.02
   4  -2  -4  601.56   34.69
   4   2  -4  600.18   32.06
  -3   2   4  798.71   50.12
  -3  -2   4  786.95   47.62
   3  -2  -4  799.96   47.15
   3   2  -4  814.32   46.43
  -2  -2   4  758.32   42.67
   2  -2  -4  778.28   43.05
   2   2  -4  779.57   41.89
  -1  -2   4 1376.07   87.54
   1  -2  -4 1446.30   90.90
   1   2  -4 1435.15   88.23
   1  -2  -4 1665.91  103.72
   0  -2   4 1237.46   74.59
   0  -2  -4 1321.04   80.61
   0  -2  -4 1372.59   85.60
   0   2  -4 1240.89   72.83
   0  -2  -4 1425.38   86.18
  -1  -2  -4  244.13    9.94
  -1  -2  -4  210.16   10.12
  -1  -2  -4  212.45    9.67
  -1   2  -4  199.91    8.78
  -2   2  -4   74.36    2.93
  -2  -2  -4   74.99    3.32
  -2  -2  -4   76.28    3.60
  -2   2  -4   72.48    4.19
  -2  -2  -4   70.09    5.00
   3   2   4  722.80   45.52
   3  -2   4  824.06   42.18
  -3   2  -4  840.95   48.02
  -3  -2  -4  772.04   46.28
  -3  -2  -4  829.32   40.91
   4  -2   4  782.95   38.66
   4  -2   4  735.37   36.88
   4   2   4  637.96   39.31
  -4   2  -4  707.20   40.66
  -4  -2  -4  685.23   41.43
  -4  -2  -4  718.19   34.16
   5  -2   4   44.64    2.02
   5   2   4   41.96    3.94
   5  -2   4   47.71    2.04
   5   2   4   41.08    1.96
  -5  -2  -4   46.24    2.04
  -5   2  -4   46.90    3.31
  -5  -2  -4   44.64    3.45
   6   2   4  156.05    5.83
   6  -2   4  148.01    6.51
   6   2   4  143.84    9.75
   6  -2   4  160.06    7.16
  -6  -2  -4  152.09   10.67
  -6   2  -4  151.38    8.55
  -6  -2  -4  150.15    6.21
   7   2   4  134.04    5.84
   7  -2   4  143.28    6.09
   7  -2   4  155.98    7.11
   7   2   4  133.76   13.04
  -7  -2  -4  141.50    8.60
  -7   2  -4  135.08    8.06
  -7  -2  -4  138.95    5.69
   8  -2   4  279.04   12.85
   8  -2   4  276.36   12.20
   8   2   4  242.48   17.85
   8   2   4  252.64   11.66
   8  -2   4  247.79   16.09
  -8  -2  -4  277.89   13.46
  -8   2  -4  246.40   16.53
  -8  -2  -4  249.32   15.46
   9  -2   4  246.13   11.68
   9  -2   4  261.04   13.03
   9   2   4  240.55   18.35
   9   2   4  230.85   11.31
   9  -2   4  239.51   19.32
  -9   2  -4  223.19   13.35
  -9  -2  -4  244.21   15.54
  -9  -2  -4  243.49   12.91
  10  -2   4  101.12    5.36
  10  -2   4  109.81    5.26
  10   2   4   96.12   10.38
  10   2   4  100.95    5.82
  10  -2   4   96.03    8.74
 -10   2  -4   98.21    6.81
 -10  -2  -4  107.53    5.85
  11  -2   4   23.13    3.26
  11  -2   4   24.33    2.05
  11   2   4   26.95    5.50
  11  -2   4   26.25    4.40
 -11   2  -4   26.63    3.36
 -11  -2  -4   18.98    3.80
  12   2   4  231.41   21.98
  12  -2   4  256.22   19.92
 -13  -3   4    4.49    5.00
 -13   3   4    8.18    5.21
  13  -3  -4    9.70    4.63
  13   3  -4   17.59    3.98
  13  -3  -4   10.38    2.94
 -12  -3   4   60.23    9.82
 -12   3   4   69.31   15.61
  12  -3  -4   89.01    9.16
  12  -3  -4   65.24    6.09
  12   3  -4   77.49    8.35
 -11   3   4   25.80    7.31
 -11  -3   4   35.27    6.32
  11  -3  -4   37.07    5.66
  11   3  -4   39.24    5.57
 -10  -3   4   24.33    5.08
 -10   3   4   23.96    5.80
  10  -3  -4   28.28    4.52
  10   3  -4   26.53    4.29
  -9  -3   4   33.60    5.18
  -9   3   4   35.23    9.06
   9  -3  -4   33.45    4.39
   9   3  -4   39.92    4.44
  -8  -3   4   22.22    3.95
  -8   3   4   21.95    4.32
   8  -3  -4   21.01    3.22
   8   3  -4   25.81    3.26
  -7  -3   4  283.32   22.28
  -7   3   4  280.95   20.08
   7  -3  -4  319.85   19.14
   7   3  -4  315.29   20.97
  -6  -3   4  145.91    9.76
   6  -3  -4  146.65    9.09
   6   3  -4  160.42    9.33
  -5  -3   4    2.29    1.15
   5  -3  -4    1.57    0.98
   5   3  -4    0.97    0.93
  -4  -3   4    8.84    1.81
   4  -3  -4   12.72    2.67
   4   3  -4   11.64    1.60
  -3  -3   4  292.56   17.80
   3  -3  -4  297.83   16.08
   3   3  -4  295.85   16.45
  -2  -3   4  880.85   53.59
   2  -3  -4  913.39   55.06
   2  -3  -4 1022.09   56.38
   2   3  -4  876.67   50.94
  -1  -3   4   11.36    1.39
   1  -3  -4   13.37    1.71
   1   3  -4    9.16    1.76
   1  -3  -4   10.18    1.39
   1  -3  -4    9.71    1.44
   0  -3   4   74.97    4.12
   0  -3  -4   76.92    4.12
   0  -3  -4   71.73    3.62
   0   3  -4   68.48    4.24
   0  -3  -4   73.29    5.00
   1  -3   4  157.40    7.49
  -1   3  -4  137.04    6.17
  -1  -3  -4  165.32    8.66
  -1  -3  -4  147.04    8.02
  -1  -3  -4  159.94    8.61
   2  -3   4  279.84   13.39
  -2  -3  -4  283.52   14.15
  -2  -3  -4  247.99   13.68
  -2   3  -4  267.47   13.65
  -2   3  -4  248.78   12.24
   3   3   4   55.38    4.02
   3  -3   4   69.49    3.61
  -3  -3  -4   63.34    3.82
  -3   3  -4   70.10    4.13
  -3  -3  -4   65.72    3.14
   4   3   4   14.33    2.23
  -4   3  -4   18.36    1.86
  -4  -3  -4   14.84    1.82
  -4  -3  -4   14.27    1.63
   5   3   4  127.11    8.67
   5  -3   4  148.35    7.10
   5   3   4  135.44    6.60
  -5  -3  -4  140.58    7.96
  -5  -3  -4  130.75    5.65
  -5   3  -4  135.60    7.66
   6   3   4   14.28    1.66
   6  -3   4   15.09    1.48
   6   3   4    8.95    4.10
  -6  -3  -4   13.62    1.18
  -6  -3  -4   15.34    2.16
  -6   3  -4   18.97    3.03
   7   3   4  224.78   15.83
   7  -3   4  231.01   11.05
   7   3   4  238.54   10.68
  -7   3  -4  239.96   15.26
  -7  -3  -4  236.50   11.70
  -7  -3  -4  233.62   16.36
   8   3   4    1.35    0.88
   8  -3   4    0.01    0.77
   8   3   4    0.82    1.68
   8  -3   4    1.75    0.73
  -8  -3  -4    1.77    1.03
  -8   3  -4    2.08    1.54
   9  -3   4  275.65   15.40
   9   3   4  222.98   10.89
   9   3   4  225.56   22.43
  -9   3  -4  222.91   13.14
  -9  -3  -4  239.98   12.21
  10   3   4   28.80    5.72
  10   3   4   30.86    3.18
  10  -3   4   36.00    3.67
 -10  -3  -4   29.92    2.72
 -10   3  -4   30.87    3.17
  11  -3   4    0.42    1.74
  11  -3   4    2.54    1.50
  11   3   4    2.01    3.77
 -11   3  -4    1.39    1.26
  12   3   4    1.95    4.36
 -12  -4   4  117.52   14.05
  12  -4  -4  163.60   18.90
  12  -4  -4  130.21   11.09
  12   4  -4  126.53   11.08
 -11  -4   4  142.31   14.66
  11  -4  -4  190.32   19.57
  11   4  -4  166.81   13.59
  11  -4  -4  159.34    9.66
 -10  -4   4  274.56   23.12
  10  -4  -4  310.51   26.33
  10   4  -4  307.59   25.80
  -9  -4   4  347.17   26.24
   9  -4  -4  370.76   25.62
   9   4  -4  382.92   25.63
  -8  -4   4  235.70   17.37
   8  -4  -4  251.00   16.88
   8   4  -4  268.80   17.42
  -7  -4   4  269.24   21.65
   7  -4  -4  271.16   17.20
   7   4  -4  280.64   19.95
  -6  -4   4  444.36   28.23
   6  -4  -4  440.19   26.79
   6   4  -4  445.57   26.44
  -5  -4   4  677.70   43.58
   5  -4  -4  653.44   44.22
   5   4  -4  680.36   41.18
  -4  -4   4  733.11   46.85
   4  -4  -4  753.95   47.13
   4   4  -4  702.05   43.00
   4  -4  -4  851.23   43.83
  -3  -4   4  684.06   42.30
   3  -4  -4  769.70   38.76
   3   4  -4  631.14   37.05
   3  -4  -4  644.73   39.30
   3  -4  -4  648.97   40.98
  -2  -4   4  597.47   35.53
   2  -4  -4  628.11   31.37
   2   4  -4  564.62   34.06
   2  -4  -4  620.66   37.10
  -1  -4   4 1034.37   65.86
   1  -4  -4 1053.23   66.48
   1  -4  -4 1015.46   63.95
   1   4  -4  953.31   59.84
   1  -4  -4  997.47   57.68
   0  -4   4 1061.82   69.67
   0  -4  -4 1145.00   73.77
   0   4  -4  966.95   58.56
   0  -4  -4  979.43   58.13
   0  -4  -4 1056.33   68.15
   1  -4   4 1091.35   68.65
  -1  -4  -4  989.48   58.80
  -1   4  -4  987.62   61.30
  -1  -4  -4 1160.83   72.04
   2  -4   4 1049.70   64.73
   2   4   4  852.01   52.93
  -2  -4  -4  971.01   59.59
  -2   4  -4 1077.87   64.30
  -2  -4  -4 1097.23   66.40
  -2   4  -4  940.00   55.62
   3   4   4  645.15   42.38
   3  -4   4  800.42   47.21
  -3  -4  -4  732.44   42.93
  -3   4  -4  801.86   46.31
  -3  -4  -4  780.48   46.57
  -3   4  -4  816.16   46.22
   4  -4   4  851.68   51.49
   4   4   4  758.49   47.25
   4   4   4  577.36   34.32
  -4   4  -4  817.96   49.15
  -4  -4  -4  794.88   46.29
  -4  -4  -4  811.64   45.64
   5   4   4  911.01   63.00
   5  -4   4 1071.39   67.28
   5  -4   4 1149.79   71.09
   5   4   4  987.95   58.69
  -5  -4  -4  974.70   60.80
  -5   4  -4 1033.55   64.65
  -5  -4  -4 1003.39   64.26
   6   4   4  709.49   41.60
   6   4   4  705.31   52.18
   6  -4   4  769.69   46.09
   6  -4   4  799.85   47.37
  -6  -4  -4  738.05   45.95
  -6  -4  -4  707.06   42.11
  -6   4  -4  775.63   48.77
   7   4   4  470.47   25.14
   7  -4   4  530.22   32.98
   7   4   4  462.75   32.34
   7  -4   4  510.41   28.37
  -7  -4  -4  490.55   26.27
  -7   4  -4  499.38   31.08
   8   4   4  498.87   27.22
   8  -4   4  563.68   35.35
   8   4   4  508.84   41.35
   8  -4   4  536.14   32.11
  -8  -4  -4  514.46   30.24
   9   4   4  346.60   18.48
   9   4   4  353.66   27.04
   9  -4   4  422.01   23.28
   9  -4   4  384.55   25.18
  -9  -4  -4  363.40   20.15
  -9   4  -4  348.59   20.45
  10   4   4  325.37   19.33
  10   4   4  331.50   27.02
  10  -4   4  395.08   21.77
  10  -4   4  370.53   22.27
 -10  -4  -4  343.36   21.83
 -10   4  -4  328.27   19.38
  11   4   4  284.47   26.06
  11  -4   4  317.65   23.42
  11  -4   4  367.37   23.66
 -11  -5   4   30.86    7.11
  11  -5  -4   33.63    6.26
  11   5  -4   39.73    6.34
 -10  -5   4   52.62    8.25
  10  -5  -4   60.81    7.69
  10   5  -4   64.30    7.64
  -9  -5   4   63.04   11.51
   9  -5  -4   68.43    4.48
   9  -5  -4   72.11    7.71
   9   5  -4   66.73    7.46
  -8  -5   4    4.65    1.83
   8  -5  -4    0.97    0.47
   8  -5  -4    1.18    1.54
   8   5  -4    0.36    1.51
  -7  -5   4   94.46    8.83
   7  -5  -4   94.89   10.67
   7   5  -4   95.22    7.64
  -6  -5   4    8.14    2.96
   6  -5  -4   10.96    0.81
   6   5  -4    6.68    2.32
   6  -5  -4   16.57    3.14
   6  -5  -4    7.68    2.64
  -5  -5   4   80.67    9.79
   5  -5  -4   92.78    3.94
   5  -5  -4   67.19    6.35
   5   5  -4   70.60    5.73
   5  -5  -4   72.11    9.66
  -4  -5   4  134.87   10.09
   4  -5  -4  137.23    9.45
   4   5  -4  126.09    8.29
   4  -5  -4  155.99    6.39
   4  -5  -4  125.18    9.75
  -3  -5   4   37.64    3.99
   3  -5  -4   35.86    2.00
   3   5  -4   33.31    3.13
   3  -5  -4   32.40    5.56
   3  -5  -4   36.33    4.20
  -2  -5   4  227.44   16.77
   2  -5  -4  209.14   16.08
   2   5  -4  191.51   11.17
   2  -5  -4  209.95   12.96
   2  -5  -4  213.34    9.51
  -1  -5   4   32.61    3.78
   1  -5  -4   37.77    3.96
   1  -5  -4   34.61    1.84
   1  -5  -4   36.08    3.68
   1   5  -4   28.74    4.08
   0  -5   4  162.27   12.51
   0   5  -4  143.51    9.70
   0  -5  -4  151.91    6.98
   0  -5  -4  165.10   10.51
   1  -5   4    0.74    1.16
  -1   5  -4    0.30    0.82
  -1  -5  -4    0.30    1.84
  -1  -5  -4    1.85    0.64
   2  -5   4  114.87    7.75
  -2  -5  -4  108.56    5.86
  -2  -5  -4  127.79    8.16
  -2   5  -4  111.64    6.25
  -2   5  -4  103.07    6.17
   3  -5   4   22.81    2.93
   3   5   4   16.08    2.19
  -3   5  -4   18.79    2.10
  -3  -5  -4   20.63    2.50
  -3  -5  -4   20.44    2.04
   4   5   4   -0.20    0.71
   4  -5   4    0.46    0.76
  -4   5  -4    0.06    0.56
  -4  -5  -4    0.42    1.01
   5   5   4  123.84    9.11
   5  -5   4  141.54    9.38
   5   5   4  137.76    9.36
  -5  -5  -4  143.27    8.33
  -5   5  -4  142.07    8.05
   6   5   4    1.27    2.03
   6  -5   4    0.89    1.85
   6  -5   4    2.20    1.73
   6   5   4    1.22    0.81
  -6   5  -4    0.33    0.83
  -6  -5  -4    0.79    0.83
   7   5   4  154.75    8.75
   7   5   4  157.21   12.60
   7  -5   4  174.41   13.86
   7  -5   4  167.49   10.32
  -7  -5  -4  169.37   11.55
  -7   5  -4  163.89    9.30
   8   5   4    6.70    2.23
   8  -5   4   -0.14    2.17
   8  -5   4   10.32    1.89
   8   5   4    6.22    2.98
  -8  -5  -4    8.84    1.63
  -8   5  -4    5.98    1.56
   9  -5   4  100.25    9.19
   9   5   4   85.15    7.01
   9   5   4   83.30   13.18
   9  -5   4   89.28    7.34
  -9  -5  -4   89.74    7.97
  -9   5  -4   78.88    5.52
  10   5   4    1.69    1.23
  10   5   4    3.53    4.31
  10  -5   4    2.33    1.69
  10  -5   4   -0.01    2.94
 -10  -5  -4    2.19    1.48
 -10   5  -4    5.48    1.29
 -10  -6   4   76.78   10.10
  10  -6  -4   83.91    9.50
  10   6  -4   82.85    9.71
  10  -6  -4   63.73    9.98
  -9  -6   4  300.88   31.02
   9  -6  -4  312.97   23.63
   9   6  -4  309.94   23.47
   9  -6  -4  274.32   24.47
  -8  -6   4  403.62   30.82
   8  -6  -4  397.03   29.00
   8   6  -4  430.68   29.90
   8  -6  -4  364.19   29.92
  -7  -6   4  147.34   13.50
   7  -6  -4  146.34   15.62
   7   6  -4  146.98   11.35
   7  -6  -4  145.90   17.83
  -6  -6   4  103.93    9.89
   6   6  -4   99.97   11.05
   6  -6  -4  104.31   12.30
   6  -6  -4  100.33   10.37
  -5  -6   4  239.01   17.76
   5  -6  -4  224.93   15.80
   5   6  -4  217.92   14.32
   5  -6  -4  244.12   18.65
  -4  -6   4  836.46   64.37
   4  -6  -4  856.33   60.73
   4   6  -4  771.43   50.91
   4  -6  -4  828.57   56.95
  -3  -6   4  430.40   29.66
   3  -6  -4  453.75   30.70
   3  -6  -4  447.91   29.44
   3   6  -4  398.26   27.92
  -2  -6   4  313.31   21.10
   2  -6  -4  298.68   23.94
   2   6  -4  265.83   16.44
   2  -6  -4  299.62   22.85
  -1  -6   4  249.56   20.44
   1   6  -4  221.36   15.51
   1  -6  -4  264.72   18.01
   1  -6  -4  240.63   15.95
   0  -6   4  551.07   36.52
   0   6  -4  474.77   28.93
   0  -6  -4  573.20   37.65
   1  -6   4 1000.19   70.41
  -1  -6  -4 1059.45   72.92
  -1   6  -4  860.36   56.38
   2  -6   4  918.48   64.62
  -2  -6  -4 1013.57   69.86
  -2   6  -4  942.21   57.40
  -2   6  -4  831.83   54.50
   3   6   4  136.12    8.39
   3  -6   4  167.13   15.24
  -3   6  -4  161.03    8.79
  -3  -6  -4  161.43   11.08
   4   6   4  209.38   13.09
   4  -6   4  257.46   20.60
  -4   6  -4  245.62   14.91
  -4  -6  -4  238.51   18.26
   5   6   4  890.81   63.06
   5   6   4  987.33   65.49
   5  -6   4 1075.23   80.62
  -5  -6  -4 1001.27   67.82
  -5   6  -4 1039.91   64.48
   6   6   4  495.87   34.84
   6  -6   4  661.44   48.90
   6  -6   4  669.59   42.99
   6   6   4  553.45   33.89
  -6   6  -4  598.68   36.69
  -6  -6  -4  577.89   36.88
   7   6   4  321.12   29.14
   7  -6   4  410.37   27.35
   7  -6   4  380.06   24.21
   7   6   4  330.35   22.46
  -7   6  -4  354.54   20.06
  -7  -6  -4  339.69   24.02
   8   6   4  195.48   15.86
   8  -6   4  211.56   15.58
   8  -6   4  199.61   13.14
   8   6   4  181.52   13.56
  -8  -6  -4  185.07   12.16
  -8   6  -4  190.71   10.86
   9   6   4  172.22   11.10
   9   6   4  186.87   17.31
   9  -6   4  231.59   20.84
   9  -6   4  230.60   15.08
  -9  -6  -4  206.01   13.53
  -9   6  -4  195.87   11.26
  -8  -7   4    3.27    3.01
   8   7  -4    2.19    2.33
   8  -7  -4    3.35    2.60
   8  -7  -4    2.17    3.17
  -7  -7   4    0.88    3.85
   7  -7  -4    0.76    2.58
   7   7  -4    1.77    1.91
   7  -7  -4    2.52    2.17
  -6  -7   4    0.96    1.58
   6  -7  -4    0.49    1.68
   6   7  -4   -0.77    1.18
   6  -7  -4    0.91    1.34
  -5  -7   4   87.79   10.02
   5  -7  -4   94.80   10.69
   5   7  -4   84.59   10.52
   5  -7  -4   84.07    8.42
  -4  -7   4  128.54   11.35
   4  -7  -4  111.57   11.81
   4   7  -4  100.12   11.51
  -3  -7   4   13.12    3.47
   3   7  -4    9.22    3.65
   3  -7  -4    9.28    3.54
   3  -7  -4    0.08    4.77
  -2  -7   4    7.94    4.27
   2   7  -4    5.99    1.87
   2  -7  -4    6.72    4.45
   2  -7  -4   -0.19    2.47
  -1  -7   4   48.35    9.14
   1   7  -4   41.06    4.24
   1  -7  -4   46.56    6.63
   1  -7  -4   49.89    5.70
   0  -7   4  141.92   12.10
   0  -7  -4  157.82   17.23
   0   7  -4  127.41    9.10
   1  -7   4   46.82    6.31
  -1  -7  -4   55.49    6.76
  -1   7  -4   37.52    4.38
   2  -7   4   11.56    3.82
  -2   7  -4   13.16    1.96
  -2  -7  -4   16.66    3.93
  -2   7  -4   14.57    2.75
   3  -7   4    3.20    2.99
  -3   7  -4    9.71    1.59
  -3  -7  -4    1.89    2.78
   4   7   4   38.35    3.86
   4  -7   4   52.45    6.63
  -4  -7  -4   46.77    5.86
  -4   7  -4   49.94    4.95
   5   7   4   24.47    3.49
   5  -7   4   28.99    5.19
  -5   7  -4   28.78    3.95
  -5  -7  -4   29.77    4.43
   6  -7   4    1.74    2.82
   6  -7   4   -0.01    3.16
   6   7   4    0.58    1.57
   6   7   4    1.81    1.36
  -6   7  -4    1.69    0.95
  -6  -7  -4    0.96    1.68
   7  -7   4   20.86    4.75
   7  -7   4   25.18    5.78
   7   7   4   14.43    3.75
   7   7   4   16.54    4.31
  -7  -7  -4   15.48    3.49
  -5  -8   4  356.85   30.63
   5  -8  -4  344.50   30.39
   5   8  -4  324.73   28.49
   5  -8  -4  322.83   31.99
  -4  -8   4  646.18   51.39
   4   8  -4  568.39   40.74
   4  -8  -4  684.63   55.09
   4  -8  -4  667.37   56.13
  -3  -8   4  538.10   42.76
   3   8  -4  485.00   34.18
   3  -8  -4  539.53   44.06
   3  -8  -4  524.75   39.12
  -2  -8   4  114.79   12.86
   2   8  -4  109.43   12.35
   2  -8  -4  136.58   13.78
   2  -8  -4  111.69   11.33
  -1  -8   4   88.29   13.83
   1  -8  -4   91.03   15.06
   1  -8  -4   81.09    8.86
   1   8  -4   67.37    6.93
   0  -8   4  162.40   20.21
   0  -8  -4  178.80   17.02
   0   8  -4  140.93   11.25
   1  -8   4  535.39   49.67
  -1  -8  -4  596.25   46.26
  -1   8  -4  553.73   31.76
  -1   8  -4  464.09   36.80
   2  -8   4  296.21   25.63
  -2  -8  -4  307.86   24.88
   3  -8   4   -0.05    2.16
  -3  -8  -4    2.98    3.17
   4  -8   4   -0.06    3.47
  -4  -8  -4    9.14    3.12
 -13   0   5    1.94    5.03
  13   0  -5   13.12    4.64
 -12   0   5   -0.11    2.91
  12   0  -5   -0.22    1.61
 -11   0   5    0.23    2.34
  11   0  -5    1.33    1.87
 -10   0   5    0.72    2.31
  10   0  -5    0.03    1.09
  -9   0   5    0.18    0.97
   9   0  -5   -0.20    1.06
  -8   0   5    0.29    1.23
   8   0  -5    0.17    0.85
  -7   0   5    0.13    1.05
   7   0  -5    0.24    0.75
  -6   0   5   -0.30    0.96
   6   0  -5    0.39    0.63
  -5   0   5    0.80    0.96
   5   0  -5    0.26    0.63
  -4   0   5    0.10    1.12
   4   0  -5    2.15    0.73
  -3   0   5   -0.03    0.56
   3   0  -5    0.16    0.38
  -2   0   5   -0.03    0.57
   2   0  -5    0.39    0.36
  -1   0   5    0.16    0.54
   1   0  -5    1.39    0.58
   0   0   5    0.15    0.35
   0   0  -5    0.44    0.23
   1   0   5    0.01    0.26
  -1   0  -5    0.53    0.83
  -1   0  -5    0.14    0.19
  -2   0  -5    0.09    0.53
  -3   0  -5    1.70    0.99
  -4   0  -5    0.05    0.56
  -5   0  -5   -0.33    0.77
  -6   0  -5   -0.07    0.62
   7   0   5    2.61    1.42
  -7   0  -5    0.42    1.13
   8   0   5    0.20    1.40
  -8   0  -5    1.04    1.07
   9   0   5    0.07    1.35
  -9   0  -5    0.55    1.00
  10   0   5    0.89    2.39
 -10   0  -5    0.39    1.81
  11   0   5    1.22    2.62
 -11   0  -5    0.32    1.34
  12   0   5   -0.19    2.49
 -13  -1   5   43.29   10.80
 -13   1   5   44.28   10.31
  13  -1  -5   73.74    9.87
  13   1  -5   86.49   15.90
 -12  -1   5  369.44   35.32
 -12   1   5  330.28   33.34
  12   1  -5  577.25   41.91
  12  -1  -5  542.25   39.23
 -11   1   5  897.72   89.84
 -11  -1   5  926.08   89.84
  11   1  -5 1332.97   98.84
  11  -1  -5 1304.01   95.64
 -10  -1   5  620.43   49.98
 -10   1   5  569.53   48.14
  10   1  -5  773.01   56.67
  10  -1  -5  763.73   56.24
  -9  -1   5   40.05    6.15
  -9   1   5   35.22    6.21
   9   1  -5   43.34    4.76
   9  -1  -5   41.81    4.71
  -8   1   5  212.11   16.91
  -8  -1   5  214.27   16.73
   8   1  -5  239.92   14.49
   8  -1  -5  239.49   14.74
  -7   1   5  853.82   62.99
  -7  -1   5  848.20   60.72
   7   1  -5 1008.55   63.34
   7  -1  -5 1016.25   64.34
  -6   1   5 1178.61   86.34
  -6  -1   5 1139.38   85.87
   6   1  -5 1290.92   86.50
   6  -1  -5 1277.79   83.57
  -5  -1   5  683.88   44.52
  -5   1   5  748.78   49.00
   5   1  -5  774.68   44.61
   5  -1  -5  759.28   44.13
  -4  -1   5   60.88    6.15
  -4   1   5   65.33    6.77
   4   1  -5   61.90    3.62
   4  -1  -5   72.72    5.15
  -3   1   5   89.71    5.61
  -3  -1   5   81.38    4.99
   3  -1  -5   83.45    4.26
   3   1  -5   86.18    4.35
  -2  -1   5 1955.69  141.31
  -2   1   5 2296.79  167.98
   2  -1  -5 2105.91  144.64
   2   1  -5 2175.41  148.08
  -1  -1   5 1887.35  131.86
  -1   1   5 2263.56  159.06
   1  -1  -5 2105.53  141.91
   1   1  -5 2147.54  142.34
   0  -1  -5   12.14    0.85
   0  -1  -5   14.38    1.71
   0   1  -5   12.84    1.15
   1  -1   5  130.84    5.54
  -1  -1  -5  137.88    5.11
  -1  -1  -5  143.57    7.74
  -1   1  -5  139.18    4.94
  -1   1  -5  149.74    8.20
  -1  -1  -5  156.81    5.98
   2  -1   5  876.38   42.95
  -2  -1  -5  927.22   41.95
  -2   1  -5  891.10   54.77
  -2  -1  -5  879.49   56.17
  -2  -1  -5  925.08   42.04
  -2   1  -5  994.87   47.70
  -3   1  -5 1363.58   90.19
  -3  -1  -5 1293.92   88.60
  -4   1  -5 1220.25   79.59
  -4  -1  -5 1146.46   77.76
  -5  -1  -5  256.19   14.75
  -5   1  -5  259.89   14.75
   6   1   5    3.76    3.28
  -6  -1  -5    5.49    1.73
  -6   1  -5   10.25    1.75
   7   1   5  679.63   47.08
  -7   1  -5  746.54   49.95
  -7  -1  -5  762.55   51.67
   8   1   5 1262.34   97.13
  -8  -1  -5 1372.41   96.80
  -8   1  -5 1420.80   99.52
   9   1   5  295.72   22.06
   9  -1   5  286.35   20.64
  -9  -1  -5  290.84   18.97
  -9   1  -5  297.17   21.20
  10   1   5   59.35    7.90
  10  -1   5   62.64    7.33
 -10   1  -5   61.17    5.51
 -10  -1  -5   69.91    8.89
  11   1   5  168.10   20.70
  11  -1   5  162.16   18.82
 -11   1  -5  169.88   15.33
  12   1   5  431.13   43.50
  12  -1   5  430.09   39.89
 -13  -2   5   18.74    8.13
 -13   2   5   21.17   12.49
  13  -2  -5   51.77   10.92
  13   2  -5   35.84    7.86
 -12  -2   5  142.23   17.10
 -12   2   5  123.04   16.69
  12  -2  -5  179.56   15.43
  12   2  -5  202.77   22.36
 -11  -2   5   54.82   12.80
 -11   2   5   46.71    9.17
  11  -2  -5   62.77    7.75
  11   2  -5   64.61    7.54
 -10   2   5    1.27    1.69
 -10  -2   5    0.11    1.52
  10  -2  -5    0.26    1.28
  10   2  -5   -0.15    1.15
  -9  -2   5    2.30    2.32
  -9   2   5    2.68    2.57
   9  -2  -5    3.57    1.81
   9   2  -5    2.04    1.65
  -8  -2   5  104.18    9.62
  -8   2   5  101.75   10.19
   8  -2  -5  122.40    8.25
   8   2  -5  120.21    7.97
  -7  -2   5  362.47   24.88
  -7   2   5  374.62   26.60
   7  -2  -5  430.26   25.15
   7   2  -5  419.29   26.66
  -6  -2   5    3.35    2.50
  -6   2   5    1.78    1.94
   6  -2  -5    3.66    1.34
   6   2  -5    3.54    1.23
  -5  -2   5   37.36    5.42
  -5   2   5   37.88    4.33
   5  -2  -5   43.46    4.58
   5   2  -5   41.96    3.15
  -4  -2   5   39.46    3.53
  -4   2   5   40.91    3.90
   4  -2  -5   36.10    2.85
   4   2  -5   39.06    3.75
  -3  -2   5  230.88   12.74
  -3   2   5  234.12   13.27
   3  -2  -5  232.35   11.67
   3   2  -5  238.16   11.51
  -2  -2   5    2.81    0.96
   2  -2  -5    3.20    0.86
   2   2  -5    3.37    1.16
  -1  -2   5    1.77    0.76
   1  -2  -5    1.62    1.02
   1   2  -5    2.39    0.59
   1  -2  -5    2.78    0.94
   0  -2   5  147.94    6.88
   0  -2  -5  155.40    6.80
   0  -2  -5  169.04   10.05
   0   2  -5  148.89    6.32
   0  -2  -5  181.31    8.90
  -1  -2  -5   72.39    3.10
  -1  -2  -5   64.85    5.29
  -1   2  -5   59.11    3.04
  -1  -2  -5   67.04    2.86
   2  -2   5  167.46    6.95
  -2   2  -5  203.01    7.95
  -2  -2  -5  215.24    8.84
  -2   2  -5  206.77   12.84
  -2  -2  -5  195.42    8.27
  -2  -2  -5  190.62   11.82
   3  -2   5   10.15    0.94
  -3   2  -5    8.84    1.70
  -3  -2  -5   10.98    0.59
  -3  -2  -5    8.65    0.68
  -3  -2  -5   11.31    2.46
   4  -2   5  418.05   18.32
   4  -2   5  503.49   22.26
  -4  -2  -5  436.30   16.84
  -4   2  -5  452.47   25.70
  -4  -2  -5  445.46   17.66
  -4  -2  -5  421.93   24.26
   5   2   5  112.39   10.19
   5  -2   5  121.24    4.40
   5  -2   5  118.44    4.31
  -5  -2  -5  117.69    7.49
  -5   2  -5  129.63    7.86
   6  -2   5    8.26    0.66
   6   2   5    4.14    2.14
   6  -2   5    7.03    0.43
  -6   2  -5    5.81    1.71
  -6  -2  -5    9.76    1.80
   7  -2   5   34.16    1.44
   7   2   5   33.19    4.48
   7  -2   5   33.83    1.58
  -7  -2  -5   33.05    3.64
  -7   2  -5   36.26    3.41
   8  -2   5   18.05    0.86
   8  -2   5   20.54    1.30
   8   2   5   14.17    3.82
  -8  -2  -5   16.28    2.95
  -8   2  -5   15.79    4.10
   9   2   5  175.17   15.21
  -9   2  -5  177.10   11.46
  -9  -2  -5  195.50   13.02
  10   2   5   61.88    8.27
 -10  -2  -5   72.76    6.85
 -10   2  -5   60.32    5.28
  11   2   5    0.49    2.32
 -11   2  -5    1.54    1.37
 -12  -3   5  137.76   23.66
 -12   3   5  132.80   25.60
  12  -3  -5  197.57   18.01
  12   3  -5  193.59   16.96
 -11  -3   5  493.42   50.13
 -11   3   5  442.24   50.21
  11  -3  -5  648.53   45.55
  11   3  -5  601.09   42.41
 -10  -3   5  259.66   22.33
 -10   3   5  251.48   30.06
  10  -3  -5  324.25   22.76
  10   3  -5  292.30   20.11
  -9  -3   5  198.53   16.75
  -9   3   5  196.18   23.65
   9  -3  -5  242.94   16.31
   9   3  -5  217.66   14.61
  -8  -3   5  287.27   20.92
  -8   3   5  279.04   22.03
   8  -3  -5  315.25   20.12
   8   3  -5  300.63   18.56
  -7  -3   5 1032.10   73.04
  -7   3   5  918.76   69.70
   7  -3  -5 1048.00   73.06
   7   3  -5 1019.84   66.72
  -6  -3   5 1234.47   88.78
   6  -3  -5 1232.54   87.27
   6   3  -5 1240.98   83.13
  -5  -3   5 1047.93   72.51
   5  -3  -5 1160.14   79.10
   5   3  -5 1116.46   71.77
  -4  -3   5  652.38   40.63
   4  -3  -5  674.27   42.25
   4   3  -5  675.62   39.09
  -3  -3   5  915.92   58.30
   3  -3  -5  953.48   60.95
   3   3  -5  951.02   58.86
  -2  -3   5 2427.45  191.82
   2   3  -5 2404.58  179.76
   2  -3  -5 2474.20  192.04
   2  -3  -5 2962.88  219.61
  -1  -3   5 1959.46  143.72
   1  -3  -5 2176.74  159.19
   1  -3  -5 2259.98  160.28
   1   3  -5 2029.21  145.47
   1  -3  -5 2279.85  164.74
   0  -3   5 1242.01   78.70
   0  -3  -5 1394.45   86.82
   0  -3  -5 1265.29   79.92
   0   3  -5 1174.19   71.53
   0  -3  -5 1270.47   79.73
   1  -3   5  655.41   37.59
  -1   3  -5  620.37   33.78
  -1  -3  -5  785.39   43.23
  -1  -3  -5  680.03   36.70
  -1  -3  -5  682.27   38.61
  -2  -3  -5 1591.53  106.72
  -2  -3  -5 1888.47  124.02
  -2   3  -5 1757.26  122.77
  -2  -3  -5 1591.29  110.91
  -2   3  -5 1718.43  112.77
  -3  -3  -5 1568.73  109.32
  -3   3  -5 1771.30  123.39
  -3  -3  -5 1616.36  103.62
  -3  -3  -5 1655.62  105.87
   4   3   5 1313.27   95.87
   4  -3   5 1679.33  107.46
  -4  -3  -5 1506.88  104.21
  -4   3  -5 1659.61  118.14
  -4  -3  -5 1562.35   98.45
  -4  -3  -5 1506.87   92.62
   5  -3   5  508.86   25.01
   5   3   5  374.33   24.83
   5  -3   5  504.62   24.67
  -5  -3  -5  431.76   19.81
  -5  -3  -5  448.78   26.45
  -5   3  -5  476.14   30.46
   6   3   5  270.67   18.84
   6  -3   5  364.28   17.01
   6  -3   5  332.43   16.42
  -6  -3  -5  313.15   14.15
  -6  -3  -5  312.33   19.10
  -6   3  -5  318.73   21.40
   7  -3   5  543.88   27.12
   7   3   5  515.19   35.98
   7  -3   5  651.71   34.61
  -7  -3  -5  561.91   26.77
  -7   3  -5  562.22   37.00
  -7  -3  -5  549.89   34.39
   8  -3   5  841.35   46.63
   8   3   5  686.53   51.30
   8  -3   5  813.64   44.42
  -8   3  -5  680.31   44.32
  -8  -3  -5  723.87   39.11
  -8  -3  -5  701.79   47.04
   9   3   5  270.80   21.55
  -9   3  -5  278.82   17.11
  10   3   5   48.79    7.52
 -10   3  -5   49.03    6.46
  11   3   5   80.05   10.31
 -11   3  -5   78.43    6.53
 -12  -4   5    0.25    1.97
  12  -4  -5    0.40    1.81
  12  -4  -5    0.02    0.98
  12   4  -5    0.76    1.52
 -11  -4   5   46.17    8.55
  11  -4  -5   60.54    7.78
  11   4  -5   53.54    6.85
 -10  -4   5  285.28   23.92
  10  -4  -5  344.71   29.98
  10   4  -5  306.53   25.73
  -9  -4   5  381.65   29.80
   9   4  -5  373.30   25.42
   9  -4  -5  416.68   32.04
  -8  -4   5   20.15    4.23
   8  -4  -5   21.35    5.38
   8   4  -5   15.19    3.06
  -7  -4   5    5.80    2.74
   7  -4  -5   10.41    3.54
   7   4  -5    8.79    3.19
  -6  -4   5  142.36   10.94
   6  -4  -5  155.38   12.84
   6   4  -5  145.61    9.46
  -5  -4   5  774.79   52.16
   5  -4  -5  820.55   55.57
   5   4  -5  776.94   48.88
  -4  -4   5    7.65    3.84
   4   4  -5   12.37    2.06
   4  -4  -5   15.03    2.30
   4  -4  -5   16.99    2.30
  -3  -4   5   23.07    4.63
   3  -4  -5   31.35    2.27
   3   4  -5   25.22    2.51
   3  -4  -5   26.88    3.08
   3  -4  -5   28.91    3.44
  -2  -4   5   10.31    2.04
   2  -4  -5    8.35    1.27
   2   4  -5   11.02    1.53
   2  -4  -5    8.90    1.89
   2  -4  -5   13.03    2.09
  -1  -4   5   26.65    2.89
   1  -4  -5   27.43    2.94
   1  -4  -5   25.99    2.66
   1   4  -5   26.08    2.19
   1  -4  -5   28.32    2.08
   0  -4   5  111.24    8.41
   0  -4  -5  122.31    7.15
   0   4  -5   95.54    6.62
   0  -4  -5  111.42    8.03
   0  -4  -5  107.11    5.60
   1  -4   5    1.43    0.93
  -1   4  -5    1.33    0.68
  -1  -4  -5    2.01    0.95
  -1  -4  -5    0.15    1.19
  -1  -4  -5    1.70    1.34
   2  -4   5  671.18   39.27
  -2  -4  -5  674.79   38.97
  -2  -4  -5  640.24   37.54
  -2  -4  -5  753.21   42.71
  -2   4  -5  698.65   44.15
  -2   4  -5  646.03   36.05
   3  -4   5  222.51   11.86
  -3   4  -5  218.35   12.63
  -3  -4  -5  199.43   10.26
  -3  -4  -5  213.43   11.85
   4   4   5   84.68    6.39
   4  -4   5  111.21    6.43
  -4  -4  -5   99.61    8.20
  -4   4  -5  111.21    7.03
  -4  -4  -5   99.26    6.29
   5  -4   5   61.34    5.37
   5   4   5   48.32    4.83
  -5   4  -5   58.78    6.30
  -5  -4  -5   50.84    4.32
  -5  -4  -5   52.00    3.91
   6  -4   5  315.90   16.30
   6   4   5  250.44   17.71
  -6  -4  -5  283.96   13.75
  -6   4  -5  302.96   19.91
  -6  -4  -5  289.86   17.68
   7  -4   5  318.11   16.67
   7   4   5  298.72   26.36
  -7  -4  -5  320.44   16.98
  -7  -4  -5  340.83   21.25
  -7   4  -5  320.39   21.72
   8   4   5   65.38    7.35
   8  -4   5   69.74    4.92
   8   4   5   65.18    3.68
   8  -4   5   59.98    3.88
  -8   4  -5   63.05    6.88
  -8  -4  -5   61.76    4.82
   9   4   5    2.23    2.56
  -9   4  -5    3.56    1.52
  10   4   5    0.95    2.37
 -10   4  -5    0.08    0.79
 -11  -5   5  203.44   20.83
  11  -5  -5  257.82   21.45
  11   5  -5  242.76   21.06
 -10  -5   5  232.84   21.05
  10  -5  -5  255.29   20.21
  10   5  -5  250.64   20.19
  -9  -5   5  232.35   26.00
   9  -5  -5  234.88   18.83
   9   5  -5  247.64   18.08
  -8  -5   5  263.40   25.86
   8   5  -5  268.59   18.55
   8  -5  -5  266.77   19.29
  -7  -5   5  160.56   17.64
   7   5  -5  157.38   11.64
   7  -5  -5  159.16   12.24
   7  -5  -5  197.91   10.09
  -6  -5   5  187.23   14.69
   6  -5  -5  194.59   13.94
   6  -5  -5  239.11   12.00
   6   5  -5  186.85   12.65
  -5  -5   5   74.97    7.52
   5  -5  -5   95.68    4.47
   5  -5  -5   75.99    6.67
   5   5  -5   68.92    5.89
   5  -5  -5   75.79   10.87
  -4  -5   5   75.89    7.17
   4  -5  -5   96.10    4.66
   4  -5  -5   91.06    7.03
   4   5  -5   78.48    5.95
   4  -5  -5   76.72   10.10
  -3  -5   5  220.09   14.63
   3   5  -5  192.36   11.59
   3  -5  -5  208.71   13.57
   3  -5  -5  222.78   10.04
   3  -5  -5  221.16   14.64
  -2  -5   5   54.43    5.07
   2  -5  -5   53.61    5.02
   2   5  -5   41.76    3.61
   2  -5  -5   48.01    2.71
   2  -5  -5   46.58    6.33
  -1  -5   5   65.08    7.40
   1  -5  -5   65.56    5.65
   1   5  -5   56.58    5.43
   1  -5  -5   59.17    4.27
   1  -5  -5   67.73    7.21
   0  -5   5  148.25    9.60
   0   5  -5  118.26    8.74
   0  -5  -5  157.98   10.08
   0  -5  -5  135.93    8.79
   0  -5  -5  136.69    6.98
   1  -5   5  110.08    7.65
  -1   5  -5   96.94    5.78
  -1  -5  -5  126.84   10.58
  -1  -5  -5  111.99    7.38
  -1  -5  -5  111.01    5.99
   2  -5   5   50.32    4.40
  -2  -5  -5   41.97    3.32
  -2  -5  -5   48.00    4.04
  -2  -5  -5   56.31    4.66
  -2   5  -5   51.90    4.05
  -2   5  -5   39.82    3.25
   3  -5   5  299.04   20.69
  -3   5  -5  291.40   17.02
  -3  -5  -5  280.08   15.79
  -3  -5  -5  276.46   15.97
   4  -5   5  152.94   11.64
   4   5   5  100.73    7.62
  -4   5  -5  138.92   10.41
  -4  -5  -5  126.32    7.45
  -4  -5  -5  128.64    7.89
   5   5   5  138.23   10.28
   5  -5   5  194.57   11.84
  -5  -5  -5  172.25   10.70
  -5  -5  -5  159.33    8.97
  -5   5  -5  169.10   12.41
   6  -5   5  326.71   18.94
   6   5   5  251.41   18.41
   6  -5   5  346.98   20.60
  -6   5  -5  306.98   18.03
  -6  -5  -5  276.76   15.28
   7  -5   5  217.80   12.70
   7   5   5  182.91   18.88
   7  -5   5  247.39   18.00
  -7  -5  -5  212.98   11.63
  -7   5  -5  212.89   12.88
   8  -5   5  231.54   15.73
   8   5   5  198.46   17.15
   8  -5   5  250.22   18.71
  -8  -5  -5  220.54   14.19
  -8   5  -5  225.31   13.89
   9   5   5  308.21   25.48
  -9   5  -5  330.22   22.67
  -9  -6   5    9.83    6.13
   9  -6  -5    7.02    3.57
   9   6  -5    4.51    5.32
   9  -6  -5    9.47    4.05
  -8  -6   5  177.32   20.26
   8  -6  -5  163.68   13.58
   8   6  -5  162.05   13.47
   8  -6  -5  132.38   14.28
  -7  -6   5  303.98   29.36
   7  -6  -5  306.82   22.24
   7   6  -5  321.12   25.85
   7  -6  -5  284.56   23.20
  -6  -6   5   17.06    4.38
   6  -6  -5   16.98    3.77
   6   6  -5   18.95    3.45
   6  -6  -5   16.58    4.38
  -5  -6   5   11.18    3.27
   5   6  -5    8.33    2.40
   5  -6  -5    9.81    2.97
   5  -6  -5    9.14    3.43
  -4  -6   5   17.29    4.05
   4  -6  -5   18.13    4.04
   4   6  -5   12.19    2.90
   4  -6  -5   23.17    3.64
   4  -6  -5   19.56    1.44
  -3  -6   5  164.17   12.88
   3  -6  -5  155.72   12.71
   3  -6  -5  159.82    6.62
   3   6  -5  145.44   12.18
   3  -6  -5  164.20   11.54
  -2  -6   5   39.41    5.20
   2  -6  -5   46.59    7.98
   2   6  -5   41.72    3.85
   2  -6  -5   42.56    6.93
   2  -6  -5   42.46    2.35
  -1  -6   5   23.02    3.84
   1   6  -5   20.36    3.84
   1  -6  -5   22.12    3.96
   1  -6  -5   20.74    5.39
   1  -6  -5   22.48    2.52
   0  -6   5  149.88   14.52
   0   6  -5  134.67    8.49
   0  -6  -5  161.32   12.00
   0  -6  -5  152.85   13.72
   0  -6  -5  151.15    7.59
   1  -6   5   27.39    5.50
  -1  -6  -5   24.28    3.75
  -1  -6  -5   26.30    4.91
  -1  -6  -5   20.64    2.16
  -1   6  -5   17.93    2.51
   2  -6   5   36.16    6.58
  -2  -6  -5   36.10    4.63
  -2   6  -5   34.97    3.40
  -2   6  -5   31.42    3.16
   3  -6   5   31.06    4.23
  -3   6  -5   25.52    4.46
  -3  -6  -5   28.25    3.60
   4  -6   5  327.45   21.94
  -4   6  -5  301.86   17.99
  -4  -6  -5  308.99   19.37
   5  -6   5  235.22   19.79
   5   6   5  177.85   15.96
  -5  -6  -5  203.11   12.82
  -5   6  -5  215.72   12.84
   6  -6   5    9.47    2.59
   6   6   5    5.66    2.67
   6  -6   5   13.42    4.57
  -6   6  -5    6.88    3.06
  -6  -6  -5   11.02    2.06
   7  -6   5    8.19    3.97
   7   6   5    9.81    3.20
   7  -6   5   10.40    3.32
  -7   6  -5   15.81    3.30
  -7  -6  -5   12.84    2.39
  -7  -7   5  278.29   24.26
   7   7  -5  282.65   21.64
   7  -7  -5  299.99   23.27
   7  -7  -5  282.03   31.47
  -6  -7   5  294.74   24.93
   6  -7  -5  281.64   24.51
   6   7  -5  298.08   25.82
   6  -7  -5  310.12   23.75
  -5  -7   5  370.32   35.33
   5  -7  -5  360.32   29.35
   5   7  -5  333.01   23.36
   5  -7  -5  371.78   27.36
  -4  -7   5  811.47   68.81
   4  -7  -5  821.06   63.46
   4   7  -5  697.45   49.07
   4  -7  -5  784.73   56.52
  -3  -7   5 1014.23   84.17
   3  -7  -5  998.55   77.86
   3   7  -5  926.87   70.02
   3  -7  -5  999.12   73.01
  -2  -7   5  403.91   35.33
   2   7  -5  363.43   23.92
   2  -7  -5  435.10   38.20
   2  -7  -5  408.16   28.71
  -1  -7   5  372.88   27.60
   1   7  -5  317.98   20.86
   1  -7  -5  397.65   29.35
   1  -7  -5  350.16   24.84
   0  -7   5 1051.30   79.62
   0  -7  -5 1073.85   78.46
   0  -7  -5 1163.96   93.69
   0   7  -5  895.26   66.85
   1  -7   5  894.30   66.32
  -1  -7  -5 1008.34   74.25
  -1  -7  -5  858.72   62.18
  -1   7  -5  923.52   59.01
  -1   7  -5  762.07   52.78
   2  -7   5  496.83   41.51
  -2   7  -5  500.21   30.20
  -2  -7  -5  557.77   39.58
  -2   7  -5  452.02   29.71
   3  -7   5  504.72   42.64
  -3   7  -5  478.99   32.33
  -3  -7  -5  487.64   34.76
   4  -7   5  339.72   30.93
  -4   7  -5  302.46   18.54
  -4  -7  -5  327.57   23.04
   5  -7   5  493.30   36.06
  -5  -7  -5  431.69   29.87
  -5   7  -5  443.88   30.08
  -2  -8   5    6.21    3.05
   2   8  -5    3.58    3.12
   2  -8  -5    4.78    3.25
   2  -8  -5    0.19    2.64
  -1  -8   5    3.58    2.73
   1  -8  -5    6.41    4.58
   1  -8  -5    0.13    2.33
   1   8  -5    2.99    2.79
   0  -8   5    4.13    4.83
   0  -8  -5    6.81    3.48
   0  -8  -5   -0.17    2.72
   0   8  -5    5.38    2.04
   1  -8   5   34.41    9.05
  -1  -8  -5   31.22    6.54
  -1   8  -5   25.88    3.43
  -1  -8  -5   29.61    7.95
  13   0  -6  318.95   31.06
 -12   0   6  602.19   58.10
  12   0  -6 1024.72   85.17
 -11   0   6  869.81   90.98
  11   0  -6 1271.38   95.69
 -10   0   6  874.01   75.83
  10   0  -6 1222.98   86.55
  -9   0   6  678.16   55.29
   9   0  -6  848.78   56.21
  -8   0   6  374.65   34.93
   8   0  -6  434.54   26.83
  -7   0   6 1847.12  154.51
   7   0  -6 2128.42  158.76
  -6   0   6 2085.14  174.22
   6   0  -6 2359.44  176.90
  -5   0   6  781.55   53.70
   5   0  -6  827.27   49.11
  -4   0   6  592.06   37.59
   4   0  -6  605.46   35.17
  -3   0   6 1849.07  136.82
   3   0  -6 1881.96  128.50
  -2   0   6 1338.00   91.01
   2   0  -6 1238.08   75.25
   1   0  -6 1461.69   90.34
   0   0   6  827.53   45.79
   0   0  -6  867.42   53.28
   0   0  -6  767.70   39.58
  -1   0  -6   86.67    2.79
  -1   0  -6   98.40    6.22
  -2   0  -6  806.22   50.29
  -3   0  -6 1064.66   69.77
  -4   0  -6  199.43   12.12
  -5   0  -6    1.29    1.85
  -6   0  -6  190.72   12.29
  -7   0  -6  187.01   15.21
  -8   0  -6  250.05   16.77
  -9   0  -6    4.82    3.24
 -10   0  -6    0.35    1.18
 -11   0  -6   50.64    6.33
 -12  -1   6   11.53    5.92
 -12   1   6   10.65    5.64
  12  -1  -6   13.71    4.86
  12   1  -6   15.74    5.19
 -11  -1   6   10.29    5.76
 -11   1   6   10.82    5.63
  11   1  -6   22.51    4.63
  11  -1  -6   20.53    4.74
 -10   1   6   95.65   12.52
 -10  -1   6  111.18   12.92
  10   1  -6  134.44   10.68
  10  -1  -6  134.95   10.96
  -9  -1   6    0.47    1.96
  -9   1   6    1.39    3.12
   9   1  -6    0.89    1.31
   9  -1  -6    0.82    1.36
  -8  -1   6    6.38    3.65
  -8   1   6    9.45    3.80
   8   1  -6   15.10    2.48
   8  -1  -6    9.53    3.92
  -7  -1   6   11.49    3.67
  -7   1   6   11.72    5.64
   7   1  -6   15.20    2.42
   7  -1  -6   15.07    2.43
  -6  -1   6   25.75    3.91
  -6   1   6   20.10    5.83
   6   1  -6   21.20    2.55
   6  -1  -6   22.10    2.60
  -5  -1   6   17.83    4.53
  -5   1   6   15.26    3.00
   5  -1  -6   16.69    3.02
   5   1  -6   16.21    2.04
  -4  -1   6   51.18    4.55
  -4   1   6   58.59    6.76
   4  -1  -6   56.93    4.89
   4   1  -6   56.92    4.75
  -3  -1   6  247.04   14.40
  -3   1   6  272.77   18.01
   3  -1  -6  276.28   14.91
   3   1  -6  267.75   14.22
  -2   1   6  361.56   19.47
  -2  -1   6  327.71   17.86
   2  -1  -6  340.11   16.34
   2   1  -6  345.80   16.50
  -1  -1   6   17.28    2.37
   1  -1  -6   14.17    1.61
   1  -1  -6   13.61    2.16
   1   1  -6   13.10    1.07
   0  -1   6  247.91   12.62
   0  -1  -6  238.97    9.85
   0  -1  -6  261.46   14.39
   0   1  -6  232.24   10.39
   1  -1   6  273.36   12.36
  -1  -1  -6  267.87   10.70
  -1  -1  -6  274.54   17.78
  -1   1  -6  259.77   10.24
  -1   1  -6  286.46   16.28
  -1  -1  -6  302.58   11.95
   2  -1   6  339.31   12.44
  -2  -1  -6  314.39   20.81
  -2   1  -6  317.09   19.12
  -2   1  -6  336.86   12.08
  -3  -1  -6  112.75    7.56
  -3   1  -6  119.97    7.97
  -4   1  -6   83.76    6.15
  -4  -1  -6   78.80    5.75
  -5  -1  -6   20.43    2.85
  -5   1  -6   24.40    4.39
  -6  -1  -6  103.79    7.49
  -6   1  -6  107.19    7.70
  -7   1  -6   61.86    5.44
  -7  -1  -6   61.59    5.83
  -8   1  -6    1.68    1.35
  -8  -1  -6    0.73    1.40
   9   1   6    1.30    2.38
  -9  -1  -6    4.04    1.85
  -9   1  -6    1.93    1.70
  10   1   6    0.82    2.28
 -10   1  -6    1.08    1.53
 -10  -1  -6    3.76    2.69
 -12  -2   6  114.14   16.70
 -12   2   6  109.72   23.30
  12  -2  -6  169.10   21.36
  12   2  -6  180.64   17.33
 -11  -2   6  142.73   17.58
 -11   2   6  145.66   17.40
  11  -2  -6  199.59   16.34
  11   2  -6  186.53   15.44
 -10  -2   6  159.15   22.13
 -10   2   6  136.43   15.92
  10  -2  -6  198.22   14.90
  10   2  -6  164.78   12.17
  -9  -2   6   33.77    5.84
  -9   2   6   22.51    6.02
   9  -2  -6   36.25    7.06
   9   2  -6   31.98    3.95
  -8  -2   6   12.82    4.04
  -8   2   6   13.66    4.28
   8  -2  -6   16.96    3.12
   8   2  -6   15.55    2.63
  -7  -2   6  218.82   20.41
  -7   2   6  213.59   21.24
   7  -2  -6  235.27   14.39
   7   2  -6  230.98   13.69
  -6   2   6  477.18   33.15
  -6  -2   6  468.25   31.92
   6  -2  -6  519.74   30.43
   6   2  -6  507.32   29.27
  -5  -2   6   34.69    4.08
  -5   2   6   35.41    6.32
   5  -2  -6   39.30    3.23
   5   2  -6   33.59    3.03
  -4  -2   6  110.24    7.55
  -4   2   6  119.80    8.41
   4  -2  -6  122.06    6.77
   4   2  -6  114.63    6.31
  -3  -2   6  359.17   21.01
   3  -2  -6  395.68   22.46
   3   2  -6  391.78   21.63
  -2  -2   6  466.38   27.20
   2  -2  -6  525.93   27.90
   2  -2  -6  641.39   35.79
   2   2  -6  522.77   27.34
  -1  -2   6  581.70   33.13
   1   2  -6  599.11   32.34
   1  -2  -6  607.72   31.93
   1  -2  -6  697.60   39.81
   0  -2  -6  505.70   25.17
   0  -2  -6  553.05   31.68
   0   2  -6  494.96   24.33
   0  -2  -6  591.09   29.83
   1  -2   6  324.39   15.66
  -1  -2  -6  385.26   18.08
  -1  -2  -6  336.24   21.22
  -1   2  -6  327.42   14.52
  -1  -2  -6  326.52   15.17
  -1   2  -6  361.81   21.00
   2  -2   6  836.44   44.89
  -2  -2  -6  898.23   56.86
  -2  -2  -6  848.86   43.36
  -2  -2  -6  966.74   49.51
  -2   2  -6  912.06   58.44
  -2   2  -6  953.30   49.19
   3  -2   6 1490.70   86.14
  -3   2  -6 1591.05  112.14
  -3  -2  -6 1532.89  107.97
  -4   2  -6  597.89   36.67
  -4  -2  -6  573.88   38.06
  -5  -2  -6  484.20   30.10
  -5   2  -6  514.92   31.62
  -6   2  -6  730.89   50.95
  -6  -2  -6  726.49   51.06
  -7   2  -6 1088.36   75.37
  -7  -2  -6 1101.77   76.69
   8   2   6  654.67   49.67
  -8   2  -6  729.98   48.35
  -8  -2  -6  755.60   50.37
   9   2   6  404.08   38.36
  -9  -2  -6  470.42   31.22
  -9   2  -6  477.14   34.66
  10   2   6  218.88   19.91
 -10   2  -6  247.39   16.52
 -10  -2  -6  281.69   24.33
 -11  -3   6    3.19    5.12
 -11   3   6    1.92    3.42
  11  -3  -6    4.30    2.87
  11   3  -6    2.85    2.21
 -10   3   6   85.85   11.58
 -10  -3   6  101.45   11.59
  10  -3  -6  112.59   10.13
  10   3  -6   88.25    7.74
  -9  -3   6    1.12    1.60
  -9   3   6   -0.44    1.71
   9  -3  -6    0.20    2.00
   9   3  -6    0.32    1.56
  -8  -3   6   64.48    7.90
  -8   3   6   66.11    8.42
   8  -3  -6   76.41    6.72
   8   3  -6   72.14    5.90
  -7  -3   6   -0.12    1.21
   7  -3  -6   -0.31    0.97
   7   3  -6    0.97    0.85
  -6  -3   6   26.01    6.04
   6  -3  -6   25.53    3.20
   6   3  -6   25.35    2.97
  -5  -3   6  136.27    9.92
   5  -3  -6  135.55   10.49
   5   3  -6  130.38   10.00
  -4  -3   6  139.81    9.71
   4  -3  -6  145.56    8.44
   4   3  -6  145.07    8.03
  -3  -3   6   65.31    5.09
   3  -3  -6   70.71    4.62
   3  -3  -6   80.13    6.36
   3   3  -6   56.99    3.92
  -2  -3   6    3.29    1.25
   2  -3  -6    2.17    1.62
   2  -3  -6    3.66    1.83
   2   3  -6    3.16    0.92
  -1  -3   6  519.70   32.47
   1  -3  -6  617.43   34.74
   1  -3  -6  563.78   30.91
   1   3  -6  527.80   28.48
   1  -3  -6  638.06   35.51
   0  -3   6  168.17   10.25
   0  -3  -6  209.74   10.47
   0  -3  -6  188.76   10.43
   0   3  -6  170.46    8.04
   0  -3  -6  180.15    8.91
   1  -3   6    1.32    1.48
  -1   3  -6    4.86    0.83
  -1  -3  -6    8.23    1.08
  -1  -3  -6    3.72    1.40
  -1  -3  -6    5.38    1.43
   2  -3   6   14.29    1.50
  -2  -3  -6   19.04    2.08
  -2  -3  -6   17.08    1.39
  -2   3  -6   19.17    3.81
  -2  -3  -6   14.50    3.38
  -2   3  -6   18.10    1.40
   3  -3   6   44.65    2.54
  -3  -3  -6   50.34    2.99
  -3   3  -6   51.76    6.32
  -3  -3  -6   48.39    4.01
  -3  -3  -6   49.87    2.75
   4  -3   6  152.31    7.59
   4  -3   6  188.56    9.27
  -4   3  -6  168.73   13.24
  -4  -3  -6  156.73   12.38
  -4  -3  -6  166.60    7.14
  -4  -3  -6  159.70    6.36
   5  -3   6  114.24    5.45
   5  -3   6  133.53    6.23
  -5   3  -6  122.33    8.65
  -5  -3  -6  116.75    4.04
  -5  -3  -6  122.65    4.45
  -5  -3  -6  123.55    8.46
   6  -3   6   26.88    1.30
   6  -3   6   26.63    1.62
  -6  -3  -6   25.39    3.49
  -6   3  -6   30.22    3.52
   7   3   6   21.31    4.27
  -7  -3  -6   27.05    3.64
  -7   3  -6   23.68    3.47
   8   3   6   42.39    9.16
  -8   3  -6   49.69    4.78
  -8  -3  -6   46.80    7.73
   9   3   6   45.66    7.36
  -9  -3  -6   57.54    9.05
  -9   3  -6   59.89    5.59
 -11  -4   6  278.91   26.61
  11  -4  -6  370.72   34.06
  11   4  -6  267.55   24.44
 -10  -4   6  339.24   29.78
  10  -4  -6  449.12   36.40
  10   4  -6  332.44   23.02
  -9  -4   6  366.60   29.87
   9  -4  -6  444.38   30.74
   9   4  -6  371.62   25.60
  -8  -4   6  455.45   35.59
   8  -4  -6  506.32   34.74
   8   4  -6  467.91   30.98
  -7  -4   6  407.93   29.88
   7  -4  -6  429.45   27.64
   7   4  -6  396.74   25.40
  -6  -4   6  411.64   33.54
   6  -4  -6  460.53   29.28
   6   4  -6  434.62   29.80
  -5  -4   6  568.84   43.44
   5  -4  -6  602.30   38.39
   5   4  -6  565.68   38.47
   5  -4  -6  710.56   39.71
  -4  -4   6  599.50   43.88
   4  -4  -6  619.36   41.98
   4  -4  -6  755.57   42.42
   4   4  -6  582.38   38.28
  -3  -4   6  443.13   27.90
   3  -4  -6  573.81   30.99
   3  -4  -6  451.08   26.92
   3   4  -6  426.76   24.75
   3  -4  -6  481.26   33.96
  -2  -4   6  520.47   32.16
   2  -4  -6  607.15   33.33
   2   4  -6  499.28   30.36
   2  -4  -6  538.00   32.01
   2  -4  -6  598.61   36.54
  -1  -4   6  443.10   25.99
   1  -4  -6  455.20   26.70
   1  -4  -6  460.03   27.07
   1   4  -6  386.79   23.08
   1  -4  -6  427.41   24.33
   0  -4   6  419.89   24.40
   0  -4  -6  502.69   30.35
   0   4  -6  401.95   21.49
   0  -4  -6  445.62   24.92
   0  -4  -6  438.31   24.38
   1  -4   6  541.06   31.79
  -1   4  -6  513.94   29.60
  -1  -4  -6  606.47   36.49
  -1  -4  -6  543.99   33.89
  -1  -4  -6  554.34   31.23
   2  -4   6  421.90   23.59
  -2  -4  -6  377.42   22.49
  -2  -4  -6  407.60   21.84
  -2  -4  -6  473.48   25.16
  -2   4  -6  425.62   25.73
  -2   4  -6  420.69   21.84
  -3  -4  -6  283.33   16.66
  -3   4  -6  284.34   17.48
  -3  -4  -6  271.11   15.54
  -3  -4  -6  305.15   16.69
   4  -4   6  265.27   15.56
  -4   4  -6  284.63   17.40
  -4  -4  -6  267.87   18.89
  -4  -4  -6  277.75   15.20
  -4  -4  -6  255.77   12.22
   5  -4   6  311.30   15.97
   5  -4   6  296.12   17.06
  -5   4  -6  287.04   17.94
  -5  -4  -6  253.92   16.50
  -5  -4  -6  279.34   13.72
  -5  -4  -6  260.14   13.02
   6  -4   6  266.14   15.09
   6  -4   6  267.42   13.77
  -6  -4  -6  250.31   16.52
  -6   4  -6  247.29   16.09
   7   4   6  208.56   16.49
  -7   4  -6  246.65   15.62
  -7  -4  -6  247.15   16.60
   8   4   6  109.75   14.70
  -8   4  -6  119.12    8.87
  -8  -4  -6  146.42   10.97
   9   4   6  104.10   11.22
  -9   4  -6  123.81    9.15
  -9  -5   6    4.77    3.01
   9  -5  -6    2.96    2.47
   9   5  -6    1.79    2.16
  -8  -5   6   69.04    9.02
   8  -5  -6   82.59   11.74
   8   5  -6   67.94    7.18
  -7  -5   6    9.42    3.77
   7  -5  -6   11.56    5.02
   7   5  -6    7.91    4.41
   7  -5  -6   14.80    2.72
  -6  -5   6    1.16    2.03
   6  -5  -6    2.18    1.70
   6  -5  -6    2.08    1.00
   6   5  -6    1.86    1.50
   6  -5  -6    2.86    2.03
  -5  -5   6   45.15    5.88
   5  -5  -6   60.41    3.85
   5  -5  -6   45.61    5.13
   5   5  -6   44.46    4.54
   5  -5  -6   54.96    8.52
  -4  -5   6    7.02    2.54
   4  -5  -6    9.82    2.23
   4  -5  -6    5.01    2.23
   4   5  -6    7.30    1.90
   4  -5  -6    7.81    2.72
  -3  -5   6  152.12   11.44
   3   5  -6  148.37   10.97
   3  -5  -6  147.66   10.24
   3  -5  -6  167.77    8.52
   3  -5  -6  165.84   11.95
  -2  -5   6   25.52    3.49
   2   5  -6   18.91    2.41
   2  -5  -6   20.16    3.14
   2  -5  -6   23.51    3.02
  -1  -5   6  123.14    8.92
   1  -5  -6  140.02    9.79
   1   5  -6  108.30    6.80
   1  -5  -6  130.95    7.05
   1  -5  -6  124.65    8.58
   0  -5   6   45.45    4.38
   0   5  -6   35.41    2.99
   0  -5  -6   49.79    6.51
   0  -5  -6   40.37    4.34
   0  -5  -6   39.99    3.77
   1  -5   6   87.39    6.45
  -1   5  -6   76.24    4.80
  -1  -5  -6   93.87    6.80
  -1  -5  -6   82.97    5.96
  -1  -5  -6   93.93    7.41
   2  -5   6   17.85    2.80
  -2  -5  -6   17.69    2.40
  -2  -5  -6   22.07    4.19
  -2  -5  -6   19.86    3.77
  -2   5  -6   20.13    4.31
  -2   5  -6   18.08    3.20
   3  -5   6    1.31    1.15
  -3  -5  -6    0.64    1.05
  -3  -5  -6    2.13    1.65
  -3   5  -6    1.38    1.92
  -3  -5  -6    1.07    1.53
   4  -5   6   70.17    5.59
  -4   5  -6   78.57    8.19
  -4  -5  -6   66.28    5.55
  -4  -5  -6   73.89    6.76
  -4  -5  -6   72.82    6.06
   5  -5   6   23.09    2.93
   5  -5   6   16.97    2.79
  -5   5  -6   23.07    4.74
  -5  -5  -6   18.29    2.51
  -5  -5  -6   19.76    3.10
  -5  -5  -6   19.96    2.13
   6  -5   6   44.20    4.03
  -6  -5  -6   37.76    4.63
  -6   5  -6   40.74    4.38
   7   5   6   32.77    4.98
  -7   5  -6   33.09    3.97
  -8  -6   6  458.06   37.47
   8  -6  -6  512.73   37.58
   8   6  -6  509.67   36.65
   8  -6  -6  409.34   34.43
  -7  -6   6  171.18   15.72
   7  -6  -6  183.30   19.00
   7   6  -6  172.32   13.57
   7  -6  -6  155.07   15.17
  -6  -6   6   86.00    9.62
   6  -6  -6   90.84   11.80
   6   6  -6   89.52   10.94
   6  -6  -6   90.59   10.24
  -5  -6   6  697.88   51.36
   5   6  -6  652.22   43.77
   5  -6  -6  718.01   54.66
   5  -6  -6  684.01   51.86
  -4  -6   6  662.20   47.42
   4  -6  -6  652.27   47.61
   4   6  -6  608.72   43.74
   4  -6  -6  607.67   41.99
  -3  -6   6  354.21   25.23
   3  -6  -6  374.78   26.82
   3  -6  -6  365.21   19.49
   3   6  -6  305.47   22.71
   3  -6  -6  348.04   23.85
  -2  -6   6  249.43   18.34
   2  -6  -6  256.27   18.60
   2   6  -6  215.29   13.83
   2  -6  -6  239.78   16.60
   2  -6  -6  266.77   14.68
  -1  -6   6  279.78   19.66
   1   6  -6  239.26   17.36
   1  -6  -6  306.89   21.23
   1  -6  -6  268.70   14.05
   1  -6  -6  254.21   17.25
   0  -6   6  415.11   28.18
   0   6  -6  360.25   22.10
   0  -6  -6  443.54   24.06
   0  -6  -6  470.80   31.50
   0  -6  -6  421.93   27.02
   1  -6   6  799.80   55.87
  -1  -6  -6  865.15   58.96
  -1  -6  -6  820.03   49.72
  -1  -6  -6  813.15   54.19
  -1   6  -6  834.24   54.59
  -1   6  -6  674.59   43.45
   2  -6   6  305.11   20.89
  -2  -6  -6  334.32   25.57
  -2   6  -6  314.98   19.41
  -2  -6  -6  297.92   22.16
  -2  -6  -6  288.01   17.11
  -2   6  -6  275.80   18.97
   3  -6   6   59.14    5.62
  -3   6  -6   42.91    4.65
  -3  -6  -6   45.10    6.72
  -3  -6  -6   42.90    4.30
  -3  -6  -6   47.96    5.13
   4  -6   6  319.82   25.08
  -4   6  -6  291.28   18.92
  -4  -6  -6  309.10   19.60
  -4  -6  -6  297.35   21.57
   5  -6   6  407.24   27.30
  -5  -6  -6  405.38   24.95
  -5  -6  -6  366.93   22.40
  -5   6  -6  395.80   25.44
   6  -6   6  321.48   20.83
   6  -6   6  337.12   22.51
  -6   6  -6  286.49   19.46
  -5  -7   6    3.87    2.84
   5  -7  -6    3.64    2.96
   5   7  -6    5.51    3.15
   5  -7  -6    0.18    2.38
  -4  -7   6   -0.11    4.21
   4  -7  -6   13.25    4.64
   4   7  -6   19.08    4.63
   4  -7  -6   19.55    3.76
  -3  -7   6   42.80    6.59
   3   7  -6   33.52    6.42
   3  -7  -6   41.68    6.84
   3  -7  -6   39.94    5.55
  -2  -7   6   53.13    9.71
   2   7  -6   34.78    4.33
   2  -7  -6   46.22   10.14
   2  -7  -6   40.56    5.38
  -1  -7   6    0.00    1.99
   1   7  -6    0.50    0.83
   1  -7  -6   -0.51    1.42
   1  -7  -6    0.01    1.11
   0  -7   6   -0.16    5.49
   0  -7  -6   12.87    6.05
   0   7  -6   13.67    2.40
   1  -7   6   38.41    5.95
  -1  -7  -6   50.29    9.92
  -1  -7  -6   36.14    5.26
  -1   7  -6   43.27    4.52
  -1   7  -6   35.89    5.85
   2  -7   6  105.30   10.25
  -2   7  -6  104.67    8.14
  -2  -7  -6  119.77   10.73
  -2  -7  -6   95.61    8.55
  -2   7  -6   83.97    7.10
   3  -7   6   13.60    3.44
  -3   7  -6    5.75    2.39
  -3  -7  -6    9.96    2.91
  -3  -7  -6    8.02    5.19
 -11   0   7    0.09    2.45
  11   0  -7   -1.06    2.10
 -10   0   7    0.30    2.74
  10   0  -7    2.87    3.14
  -9   0   7    1.29    2.52
   9   0  -7    1.33    1.58
  -8   0   7   -0.32    3.22
   8   0  -7    1.23    1.31
  -7   0   7    1.30    1.48
   7   0  -7   -0.21    0.58
  -6   0   7    0.61    3.29
   6   0  -7    2.96    1.31
  -5   0   7    0.43    2.38
   5   0  -7    1.28    1.39
  -4   0   7    0.86    1.32
   4   0  -7    0.82    0.73
  -3   0   7   -0.04    1.47
   3   0  -7    0.40    0.55
  -2   0   7    0.04    1.41
   2   0  -7    0.74    0.54
  -1   0   7    0.14    0.57
   1   0  -7    0.17    0.33
   0   0   7    0.67    0.48
   0   0  -7    1.33    0.94
   0   0  -7    0.22    0.29
  -1   0  -7    0.62    0.85
  -1   0  -7    0.12    0.23
  -2   0  -7    1.05    1.21
  -3   0  -7    1.20    1.25
  -4   0  -7   -0.26    0.96
  -5   0  -7    1.61    1.45
  -6   0  -7    0.26    1.03
  -7   0  -7    0.16    1.00
  -8   0  -7    0.19    1.12
  -9   0  -7    0.66    1.39
 -11  -1   7  653.37   61.87
 -11   1   7  591.90   67.41
  11  -1  -7  940.53   69.79
  11   1  -7 1071.83   79.52
 -10  -1   7   61.24   10.44
 -10   1   7   51.87    9.88
  10  -1  -7   71.93    8.13
  10   1  -7   81.63    8.73
  -9  -1   7    7.37    4.66
  -9   1   7   10.79    4.62
   9  -1  -7   15.69    3.38
   9   1  -7   13.86    3.28
  -8  -1   7  330.99   27.37
  -8   1   7  307.08   25.78
   8  -1  -7  378.49   23.85
   8   1  -7  381.73   23.77
  -7  -1   7  682.54   57.77
  -7   1   7  654.40   50.05
   7  -1  -7  766.47   51.75
   7   1  -7  746.99   46.85
  -6  -1   7  678.02   49.56
  -6   1   7  680.69   54.71
   6  -1  -7  765.56   46.80
   6   1  -7  720.38   46.88
  -5  -1   7  324.37   22.23
  -5   1   7  322.71   22.30
   5  -1  -7  350.29   19.29
   5   1  -7  314.58   17.29
  -4  -1   7   59.37    5.50
  -4   1   7   71.17    8.17
   4  -1  -7   57.92    5.18
   4   1  -7   59.30    3.79
  -3  -1   7  551.39   37.55
  -3   1   7  553.86   37.68
   3  -1  -7  576.15   31.12
   3   1  -7  543.63   29.72
  -2  -1   7 1966.36  147.66
  -2   1   7 2165.67  160.57
   2  -1  -7 2089.95  147.57
   2   1  -7 1977.48  139.92
   1  -1  -7  878.25   55.29
   1   1  -7  752.20   40.80
   0  -1   7  187.95    9.10
   0  -1  -7  166.98    7.59
   0  -1  -7  177.66   11.24
   0   1  -7  165.25    7.66
   0   1  -7  184.27   11.73
   1  -1   7  363.51   16.89
  -1  -1  -7  378.33   15.87
  -1   1  -7  342.93   14.76
  -1  -1  -7  330.45   20.32
  -1   1  -7  345.58   21.45
  -1  -1  -7  323.64   12.81
  -2  -1  -7 1124.19   76.89
  -2   1  -7 1190.96   82.05
  -3  -1  -7 1264.88   89.75
  -3   1  -7 1315.37   93.34
  -4   1  -7  614.06   39.94
  -4  -1  -7  576.10   37.26
  -5  -1  -7  135.50   12.70
  -5   1  -7  133.30   12.75
  -6  -1  -7  263.85   17.57
  -6   1  -7  267.58   18.06
  -7  -1  -7  678.71   46.73
  -7   1  -7  678.78   50.73
  -8   1  -7  592.43   41.15
  -8  -1  -7  607.58   46.83
  -9  -1  -7  187.65   14.26
  -9   1  -7  190.04   18.35
 -11   2   7   29.58    8.30
 -11  -2   7   32.47    8.70
  11  -2  -7   44.20    7.09
  11   2  -7   54.79   11.26
 -10  -2   7   66.31   15.12
 -10   2   7   54.74    9.75
  10  -2  -7   82.20    8.50
  10   2  -7   68.60    8.05
  -9  -2   7   96.02   11.83
  -9   2   7   85.24   11.25
   9  -2  -7  108.97    9.22
   9   2  -7  101.32   11.50
  -8  -2   7    8.92    6.80
  -8   2   7   13.57    4.35
   8  -2  -7   17.90    3.22
   8   2  -7   11.82    2.80
  -7  -2   7    4.64    2.56
  -7   2   7    2.71    2.68
   7  -2  -7    5.15    1.80
   7   2  -7    4.12    1.63
  -6  -2   7  249.19   22.25
  -6   2   7  249.70   19.15
   6  -2  -7  295.08   19.92
   6   2  -7  263.67   17.48
  -5  -2   7  174.41   13.10
  -5   2   7  183.94   13.79
   5  -2  -7  202.66   11.83
   5   2  -7  190.30   10.52
  -4  -2   7    3.38    1.98
  -4   2   7    5.94    2.08
   4  -2  -7    5.01    1.42
   4   2  -7    6.99    1.25
  -3  -2   7    9.12    3.18
   3  -2  -7    9.20    1.53
   3   2  -7    9.25    2.08
  -2  -2   7   28.58    4.17
   2  -2  -7   28.09    2.31
   2  -2  -7   32.26    3.45
   2   2  -7   27.55    2.90
  -1  -2   7  102.08    7.64
   1  -2  -7  113.40    6.48
   1  -2  -7  118.82   10.05
   1   2  -7  102.91    5.00
   0  -2   7   82.50    4.67
   0  -2  -7   91.53    4.10
   0  -2  -7   96.39    6.67
   0   2  -7   84.83    3.99
   0  -2  -7  104.64    5.08
   1  -2   7   24.81    2.48
  -1  -2  -7   25.94    1.77
  -1  -2  -7   26.50    3.38
  -1  -2  -7   29.16    1.67
  -1   2  -7   30.34    2.20
  -1   2  -7   29.91    3.60
   2  -2   7   38.53    2.27
  -2  -2  -7   38.18    1.19
  -2  -2  -7   42.68    4.27
  -2   2  -7   44.81    4.62
  -2  -2  -7   45.65    1.66
  -2   2  -7   46.77    1.84
  -3   2  -7    8.32    2.22
  -3  -2  -7    6.77    2.11
  -4   2  -7   63.83    5.82
  -4  -2  -7   60.57    5.45
  -5  -2  -7   23.37    3.47
  -5   2  -7   27.74    3.81
  -6  -2  -7   77.81    6.95
  -6   2  -7   86.46    9.88
  -7   2  -7   58.10    6.17
  -7  -2  -7   62.53    8.90
  -8   2  -7    7.69    3.87
  -8  -2  -7    5.91    4.10
  -9  -2  -7    4.20    2.37
 -10  -3   7  315.92   28.78
 -10   3   7  290.58   28.49
  10  -3  -7  473.56   38.43
  10   3  -7  343.88   24.68
  -9  -3   7  136.84   14.49
  -9   3   7  128.02   14.59
   9  -3  -7  184.46   13.76
   9   3  -7  138.73   11.04
  -8  -3   7  323.16   32.46
   8  -3  -7  389.30   25.64
   8   3  -7  336.40   21.92
  -7  -3   7  535.69   39.82
   7  -3  -7  595.79   41.52
   7   3  -7  532.41   33.61
  -6  -3   7  457.39   33.09
   6  -3  -7  518.56   31.87
   6   3  -7  472.76   31.58
  -5  -3   7  206.32   18.34
   5  -3  -7  219.10   15.65
   5   3  -7  208.41   12.20
  -4  -3   7   50.57    5.36
   4  -3  -7   54.58    4.48
   4   3  -7   56.06    5.33
   4  -3  -7   65.01    5.10
  -3  -3   7  248.64   18.83
   3  -3  -7  248.35   13.87
   3  -3  -7  314.51   20.53
   3   3  -7  232.94   12.72
  -2  -3   7  389.34   24.21
   2  -3  -7  406.90   24.32
   2  -3  -7  468.66   27.23
   2   3  -7  384.26   22.37
   2  -3  -7  431.05   25.29
  -1  -3   7  322.76   21.29
   1  -3  -7  356.44   20.56
   1  -3  -7  320.54   16.72
   1   3  -7  293.12   15.04
   1  -3  -7  357.27   19.55
   0  -3   7   13.36    1.88
   0  -3  -7   13.04    1.71
   0  -3  -7   10.01    2.16
   0   3  -7   13.47    1.94
   0  -3  -7   11.55    1.38
   1  -3   7   60.51    3.98
  -1   3  -7   67.83    3.52
  -1  -3  -7   75.50    4.04
  -1  -3  -7   61.29    4.18
  -1   3  -7   70.44    8.32
  -1  -3  -7   59.54    5.17
   2  -3   7  136.25    7.10
  -2  -3  -7  149.80    6.31
  -2  -3  -7  173.47    7.45
  -2   3  -7  151.40   10.51
  -2  -3  -7  142.39    9.53
  -2   3  -7  161.31    8.30
   3  -3   7  308.95   15.11
  -3  -3  -7  304.40   11.99
  -3   3  -7  322.22   20.47
  -3  -3  -7  318.14   19.55
  -3  -3  -7  306.50   12.04
  -4   3  -7  115.51    8.62
  -4  -3  -7  108.49    8.12
  -5   3  -7   45.47    7.44
  -5  -3  -7   43.17    4.79
  -6  -3  -7   57.27    8.36
  -6   3  -7   57.06    5.72
  -7  -3  -7  194.43   14.26
  -7   3  -7  188.11   13.67
  -8   3  -7  274.81   19.02
  -8  -3  -7  284.85   20.86
  -9  -4   7   30.99    9.99
   9  -4  -7   34.62    5.58
   9   4  -7   26.33    6.85
  -8  -4   7  289.14   24.66
   8  -4  -7  358.25   29.04
   8   4  -7  304.52   20.46
  -7  -4   7  310.23   23.89
   7  -4  -7  334.67   22.29
   7   4  -7  296.39   22.50
  -6  -4   7   23.23    4.78
   6  -4  -7   22.61    3.69
   6   4  -7   23.39    3.11
   6  -4  -7   28.32    3.17
  -5  -4   7   11.02    5.20
   5  -4  -7   11.87    3.87
   5   4  -7   12.64    2.26
   5  -4  -7   17.53    3.67
  -4  -4   7  265.62   18.64
   4  -4  -7  265.82   16.18
   4  -4  -7  358.64   19.80
   4   4  -7  230.96   13.98
  -3  -4   7  260.07   17.69
   3  -4  -7  296.62   17.60
   3  -4  -7  322.04   20.21
   3   4  -7  252.79   16.40
   3  -4  -7  295.13   18.91
  -2  -4   7   39.23    4.14
   2  -4  -7   44.40    3.75
   2  -4  -7   50.96    5.32
   2   4  -7   33.98    2.90
   2  -4  -7   48.61    6.19
  -1  -4   7    3.40    2.12
   1  -4  -7    2.23    1.31
   1  -4  -7    3.29    1.43
   1   4  -7    2.51    0.98
   1  -4  -7    2.54    1.17
   0  -4   7   11.26    1.96
   0   4  -7   10.53    2.14
   0  -4  -7   10.11    1.98
   0  -4  -7   11.01    2.57
   0  -4  -7   10.63    2.01
   1  -4   7   84.97    7.33
  -1   4  -7   93.40    6.35
  -1  -4  -7  110.66    8.32
  -1  -4  -7   90.24    5.32
  -1  -4  -7   92.82    6.60
  -1   4  -7  102.23    7.73
  -2  -4  -7  145.62    7.60
  -2  -4  -7  152.57   12.27
  -2  -4  -7  172.15    8.99
  -2   4  -7  152.42   10.94
  -2   4  -7  148.81    9.22
   3  -4   7   67.10    5.61
  -3  -4  -7   61.54    5.58
  -3   4  -7   77.46    6.44
  -3  -4  -7   63.55    3.61
  -3  -4  -7   72.08    4.90
  -4   4  -7  152.37   13.96
  -4  -4  -7  150.90   10.79
  -5   4  -7   30.63    4.36
  -5  -4  -7   30.91    4.06
  -6  -4  -7   31.37    4.44
  -6   4  -7   32.51    4.39
  -7  -4  -7   23.03    4.10
  -7   4  -7   20.92    3.72
  -8  -5   7   83.43   10.84
   8  -5  -7   90.71    9.26
   8   5  -7   76.56    7.93
  -7  -5   7  244.46   26.22
   7  -5  -7  256.15   18.37
   7   5  -7  230.58   16.02
  -6  -5   7  320.09   31.39
   6  -5  -7  366.90   29.35
   6  -5  -7  419.08   23.14
   6   5  -7  306.33   24.26
   6  -5  -7  313.12   24.71
  -5  -5   7  288.27   22.08
   5  -5  -7  378.80   20.87
   5  -5  -7  301.33   20.60
   5   5  -7  262.76   20.34
   5  -5  -7  292.45   22.09
  -4  -5   7  555.01   38.73
   4  -5  -7  615.28   37.44
   4  -5  -7  563.34   36.69
   4   5  -7  471.22   32.57
   4  -5  -7  571.19   40.86
  -3  -5   7  429.64   29.68
   3   5  -7  386.97   23.75
   3  -5  -7  458.04   28.61
   3  -5  -7  498.52   27.71
   3  -5  -7  501.15   38.24
  -2  -5   7  510.03   37.88
   2  -5  -7  585.99   38.21
   2   5  -7  461.06   30.55
   2  -5  -7  537.55   36.91
   2  -5  -7  572.88   32.79
  -1  -5   7  740.66   49.84
   1  -5  -7  854.92   56.09
   1   5  -7  667.64   41.57
   1  -5  -7  781.48   49.61
   1  -5  -7  826.22   53.28
   0  -5   7  945.58   64.48
   0   5  -7  848.41   53.76
   0  -5  -7  945.33   60.55
   0  -5  -7 1058.54   70.46
   0  -5  -7  947.50   65.00
   1  -5   7  560.72   36.06
  -1  -5  -7  577.81   35.71
  -1  -5  -7  671.42   44.37
  -1  -5  -7  573.27   34.66
  -1   5  -7  634.83   45.62
  -1   5  -7  528.37   33.82
   2  -5   7  680.33   47.52
  -2  -5  -7  722.76   43.88
  -2   5  -7  744.53   49.89
  -2  -5  -7  724.05   46.87
  -2   5  -7  709.48   42.18
   3  -5   7  682.49   43.03
  -3   5  -7  703.10   47.91
  -3  -5  -7  668.90   44.51
  -3  -5  -7  695.15   41.77
  -3  -5  -7  732.68   44.03
  -4  -5  -7  758.25   51.37
  -4   5  -7  781.04   53.57
  -5   5  -7  663.99   50.33
  -5  -5  -7  629.76   42.82
  -5  -6   7  221.30   18.45
   5   6  -7  218.58   15.31
   5  -6  -7  231.20   20.81
   5  -6  -7  226.59   19.35
  -4  -6   7    0.72    3.47
   4  -6  -7    0.14    5.89
   4   6  -7   14.74    2.59
   4  -6  -7   14.78    3.02
  -3  -6   7    1.35    1.62
   3  -6  -7    2.86    2.93
   3   6  -7    1.42    1.16
   3  -6  -7   -0.67    1.44
  -2  -6   7   38.82    5.77
   2  -6  -7   48.02    3.56
   2  -6  -7   39.46    6.03
   2   6  -7   41.61    5.86
   2  -6  -7   38.28    4.86
  -1  -6   7  119.46   13.95
   1   6  -7  109.00    7.56
   1  -6  -7  144.75   11.71
   1  -6  -7  123.57   12.22
   1  -6  -7  134.82    8.10
   0  -6   7   68.94    6.95
   0   6  -7   50.52    4.40
   0  -6  -7   82.78    7.59
   0  -6  -7   65.61    5.01
   0  -6  -7   67.43    6.08
   1  -6   7   20.61    3.52
  -1  -6  -7   16.04    2.50
  -1  -6  -7   17.07    3.62
  -1  -6  -7   12.45    2.93
  -1   6  -7   13.61    3.25
  -1   6  -7   13.06    2.30
   2  -6   7   41.27    5.34
  -2   6  -7   48.99    7.79
  -2  -6  -7   43.76    4.28
  -2  -6  -7   44.76    6.59
  -2  -6  -7   49.25    5.38
  -2   6  -7   38.49    3.95
   3  -6   7    0.60    1.59
  -3   6  -7    1.35    2.45
  -3  -6  -7    1.04    1.30
  -3  -6  -7    2.59    1.33
  -3  -6  -7    0.86    1.44
 -10   0   8   60.12   11.75
  10   0  -8  109.98   15.39
  -9   0   8    0.40    2.21
   9   0  -8    0.71    2.52
  -8   0   8  107.14   12.67
   8   0  -8  123.73   13.20
  -7   0   8  313.84   26.36
   7   0  -8  361.68   26.10
  -6   0   8   77.05    8.83
   6   0  -8   77.73    6.06
  -5   0   8   41.00    5.90
   5   0  -8   44.36    3.68
  -4   0   8   44.53    5.39
   4   0  -8   46.84    3.62
  -3   0   8  311.13   22.54
   3   0  -8  269.93   13.98
  -2   0   8   80.51   10.65
   2   0  -8  283.02   12.40
  -1   0   8   50.15    5.10
   1   0  -8   45.40    7.46
   1   0  -8   44.08    3.22
   0   0  -8    8.89    2.38
   0   0  -8    6.68    1.12
  -1   0  -8  279.56   22.25
  -2   0  -8  554.69   37.37
  -3   0  -8  602.73   44.72
  -4   0  -8   96.36    8.42
  -5   0  -8  107.57    9.18
  -6   0  -8  528.05   37.19
  -7   0  -8 1062.28   79.75
 -10  -1   8   24.79    7.91
 -10   1   8   23.77    7.41
  10   1  -8   41.84    6.40
  -9  -1   8   72.43   16.06
  -9   1   8   61.44   10.26
   9  -1  -8   89.78    8.88
   9   1  -8   87.04    8.60
  -8  -1   8   41.31    7.87
  -8   1   8   43.04    7.70
   8  -1  -8   52.35    5.53
   8   1  -8   54.71    5.74
  -7  -1   8    8.01    4.18
  -7   1   8    7.12    6.03
   7  -1  -8   11.97    2.57
   7   1  -8   12.90    2.56
  -6  -1   8    0.37    2.02
  -6   1   8    2.33    1.96
   6  -1  -8    1.53    1.16
   6   1  -8    1.00    1.19
  -5  -1   8    2.31    1.87
  -5   1   8    1.28    1.79
   5  -1  -8    1.37    1.03
   5   1  -8    1.68    1.65
  -4  -1   8    0.65    1.48
  -4   1   8    1.07    1.37
   4  -1  -8    1.36    1.24
   4   1  -8    0.62    0.84
  -3  -1   8    0.87    2.70
  -3   1   8    3.03    1.66
   3  -1  -8    3.02    1.00
   3   1  -8    1.75    1.51
  -2  -1   8  105.90    9.75
   2  -1  -8   94.47    5.03
   2  -1  -8  102.68    8.23
   2   1  -8   97.10    6.33
  -1  -1   8  103.60    8.59
   1  -1  -8   97.77    8.00
   1   1  -8   98.87    4.80
   1  -1  -8   90.06    5.28
   0  -1   8  116.24    6.13
   0  -1  -8  113.19    8.78
   0   1  -8  106.62    4.69
   0   1  -8  109.25    8.99
   0  -1  -8  125.05    6.65
   0  -1  -8  104.71    4.98
  -1   1  -8   18.56    0.83
  -1  -1  -8   18.95    3.37
  -1   1  -8   23.10    5.50
  -2  -1  -8   97.72    7.91
  -2   1  -8   98.51    8.30
  -3   1  -8  176.94   16.50
  -3  -1  -8  183.62   16.08
  -4   1  -8  159.48   11.95
  -4  -1  -8  142.67   11.10
  -5  -1  -8   53.11    8.48
  -5   1  -8   50.34    8.33
  -6  -1  -8   35.90    5.01
  -6   1  -8   34.37    5.17
  -7  -1  -8   49.13    6.36
  -7   1  -8   57.52    9.44
  -9  -2   8  236.14   24.75
  -9   2   8  250.04   31.97
   9  -2  -8  327.13   23.05
   9   2  -8  326.20   23.06
  -8  -2   8  477.43   39.65
  -8   2   8  446.95   38.37
   8  -2  -8  570.80   37.62
   8   2  -8  562.83   41.45
  -7  -2   8  949.61   84.48
  -7   2   8  945.95   77.27
   7  -2  -8 1144.20   82.81
   7   2  -8 1113.57   76.62
  -6  -2   8  538.93   40.93
  -6   2   8  503.56   38.31
   6  -2  -8  578.90   36.02
   6   2  -8  579.72   39.28
  -5  -2   8  309.88   23.53
   5  -2  -8  355.02   20.83
   5   2  -8  364.75   23.61
  -4  -2   8  570.26   40.39
   4  -2  -8  623.26   36.75
   4   2  -8  617.51   38.85
  -3  -2   8 1064.98   78.13
   3  -2  -8 1179.69   78.32
   3   2  -8 1174.01   75.41
   3  -2  -8 1372.85  100.57
  -2  -2   8  929.75   63.16
   2  -2  -8  990.71   59.19
   2  -2  -8 1066.29   72.49
   2   2  -8  956.83   58.07
   1  -2  -8  471.49   24.22
   1  -2  -8  500.38   32.21
   1   2  -8  451.87   25.47
   1  -2  -8  528.63   31.46
   0  -2   8  337.83   18.43
   0  -2  -8  398.85   19.60
   0  -2  -8  349.22   17.22
   0  -2  -8  354.13   23.44
   0   2  -8  355.76   17.00
   0   2  -8  360.51   24.49
   1  -2   8  545.74   27.99
  -1   2  -8  569.49   28.36
  -1  -2  -8  533.54   35.22
  -1   2  -8  554.40   37.33
  -2   2  -8  926.74   69.63
  -2  -2  -8  836.31   63.23
  -3   2  -8  483.06   32.96
  -3  -2  -8  456.59   30.49
  -4   2  -8  153.32   15.40
  -4  -2  -8  147.14   11.41
  -5  -2  -8   42.28    5.10
  -5   2  -8   41.84    5.50
  -6  -2  -8  301.65   21.86
  -6   2  -8  331.65   27.84
  -8  -3   8    5.59    3.61
   8  -3  -8    8.16    2.73
   8   3  -8    5.18    2.40
  -7  -3   8    8.95    5.99
   7  -3  -8    9.77    4.58
   7   3  -8   11.99    4.12
  -6  -3   8   27.68    5.45
   6  -3  -8   35.97    4.22
   6   3  -8   30.46    3.77
  -5  -3   8   22.01    6.66
   5  -3  -8   23.59    3.23
   5   3  -8   23.39    3.03
   5  -3  -8   28.54    3.92
  -4  -3   8   54.82    6.38
   4  -3  -8   64.71    6.77
   4  -3  -8   75.64    6.64
   4   3  -8   66.07    6.54
  -3  -3   8   94.16    7.91
   3  -3  -8  102.34    8.13
   3  -3  -8  114.62   10.95
   3   3  -8   93.69    5.99
  -2  -3   8    1.42    1.29
   2  -3  -8    1.57    1.42
   2  -3  -8    0.89    1.33
   2   3  -8    1.30    1.37
   2  -3  -8    1.54    1.22
  -1  -3   8   25.83    3.10
   1  -3  -8   29.29    3.48
   1  -3  -8   29.16    3.77
   1   3  -8   24.83    2.27
   1  -3  -8   34.88    4.50
   0  -3   8   30.06    3.21
   0  -3  -8   50.57    6.60
   0  -3  -8   49.11    4.63
   0  -3  -8   42.43    3.68
   0   3  -8   40.61    2.72
   0   3  -8   44.30    5.36
   1  -3   8  204.11   12.70
  -1   3  -8  232.27   12.11
  -1   3  -8  244.92   20.57
  -1  -3  -8  224.98   15.01
  -2   3  -8   86.91    8.07
  -2  -3  -8   85.28    7.20
  -3   3  -8    7.95    4.31
  -3  -3  -8    7.48    3.80
  -4   3  -8    0.40    1.37
  -4  -3  -8    0.63    1.26
  -5  -3  -8  110.14    9.26
  -5   3  -8  104.00    9.51
  -6  -3  -8   75.25    7.87
  -6   3  -8   74.76    7.80
  -7  -4   8  116.90   17.47
   7  -4  -8  140.11   13.99
   7   4  -8  123.85    9.78
  -6  -4   8  111.82   11.47
   6  -4  -8  139.06   10.07
   6   4  -8  112.41    8.77
  -5  -4   8  142.89   16.40
   5  -4  -8  162.98   13.51
   5   4  -8  144.15    9.77
  -4  -4   8  169.83   13.88
   4  -4  -8  192.42   12.09
   4   4  -8  165.15   10.51
   4  -4  -8  177.71   13.74
  -3  -4   8  272.55   23.52
   3  -4  -8  311.98   19.10
   3  -4  -8  281.65   16.98
   3   4  -8  255.23   17.64
   3  -4  -8  301.83   19.89
  -2  -4   8  199.19   13.99
   2  -4  -8  211.12   16.76
   2  -4  -8  206.31   12.97
   2  -4  -8  193.73   13.80
   2   4  -8  172.37   10.27
  -1  -4   8  162.82   11.52
   1  -4  -8  190.78   12.08
   1   4  -8  153.30    8.77
   1  -4  -8  175.84   11.93
   1  -4  -8  178.30   14.32
   0  -4   8  222.06   17.23
   0   4  -8  216.18   11.67
   0  -4  -8  272.61   18.14
   0  -4  -8  227.07   14.18
   0   4  -8  251.11   17.90
   0  -4  -8  220.24   14.65
   1  -4   8  225.14   17.10
  -1   4  -8  332.40   21.95
  -1  -4  -8  306.93   19.38
  -1   4  -8  301.68   17.10
  -2   4  -8  360.24   25.26
  -2  -4  -8  333.59   22.16
  -3  -4  -8  264.30   21.63
  -3   4  -8  271.57   23.88
  -4   4  -8  201.45   15.24
  -4  -4  -8  192.00   14.43
  -5  -5   8   25.24    5.33
   5  -5  -8   28.13    4.93
   5  -5  -8   24.51    4.02
   5   5  -8   22.12    3.61
   5  -5  -8   28.36    7.52
  -4  -5   8   25.92    5.00
   4  -5  -8   26.35    3.37
   4  -5  -8   25.80    3.75
   4   5  -8   22.26    3.09
   4  -5  -8   22.79    4.78
  -3  -5   8   25.66    7.02
   3  -5  -8   26.24    4.66
   3   5  -8   18.59    4.32
   3  -5  -8   22.12    3.36
   3  -5  -8   27.61    3.27
  -2  -5   8   19.90    3.97
   2  -5  -8   23.63    4.29
   2   5  -8   17.08    2.52
   2  -5  -8   24.31    4.85
   2  -5  -8   23.65    2.97
  -1  -5   8  106.50   11.58
   1   5  -8   98.62    6.50
   1  -5  -8  130.00    9.86
   1  -5  -8  108.82    7.87
   1  -5  -8  123.44   10.60
   0  -5   8    1.99    1.37
   0   5  -8    0.51    0.99
   0  -5  -8    0.89    1.55
   0  -5  -8    0.86    1.18
   0  -5  -8    5.14    2.05
   0   5  -8    2.25    1.80
   1  -5   8   49.04    4.72
  -1  -5  -8   50.89    7.19
  -1   5  -8   63.71    9.35
  -1   5  -8   52.74    4.04
  -2   5  -8    7.67    2.68
  -2  -5  -8    4.04    2.16
  -7   0   9   -0.20    1.73
   7   0  -9    0.46    1.21
  -6   0   9   -0.26    2.44
   6   0  -9    0.48    1.61
  -5   0   9    1.54    1.80
   5   0  -9    0.63    1.09
   4   0  -9   -0.56    0.88
  -3   0   9   -0.14    1.82
   3   0  -9    0.54    0.75
  -2   0   9    0.07    1.01
   2   0  -9    0.07    1.38
   2   0  -9    0.59    0.64
   1   0  -9    1.53    2.72
   0   0  -9    1.53    1.86
  -1   0  -9    0.32    1.25
  -2   0  -9    0.84    1.60
  -3   0  -9    0.84    1.66
  -4   0  -9   -0.68    1.60
  -7  -1   9  542.68   55.65
  -7   1   9  529.57   45.55
   7  -1  -9  750.97   54.36
   7   1  -9  714.32   47.59
  -6  -1   9  287.07   25.59
  -6   1   9  271.59   23.51
   6  -1  -9  348.49   21.74
   6   1  -9  331.08   21.24
  -5  -1   9  103.19   10.93
  -5   1   9   99.15   10.22
   5  -1  -9  105.59    7.65
   5   1  -9  110.61    7.71
  -4  -1   9  169.21   18.66
  -4   1   9  160.17   12.97
   4  -1  -9  180.60   10.72
   4   1  -9  174.23   10.47
  -3  -1   9  511.88   36.18
   3  -1  -9  553.39   39.39
   3   1  -9  548.38   34.05
   3  -1  -9  556.64   34.46
   2  -1  -9  574.98   45.42
   2   1  -9  579.12   34.26
   2  -1  -9  560.84   30.67
   1  -1  -9  270.53   19.59
   1   1  -9  258.25   19.30
   0  -1  -9   24.32    4.42
   0   1  -9   26.07    4.65
  -1  -1  -9  228.98   21.79
  -1   1  -9  229.42   22.44
  -2  -1  -9  570.47   40.52
  -2   1  -9  601.70   42.84
  -3   1  -9  219.99   17.18
  -3  -1  -9  223.72   16.90
  -4  -1  -9   45.90    6.24
  -4   1  -9   50.59    9.60
  -7  -2   9    8.33    3.87
  -7   2   9    0.37    3.70
   7  -2  -9    6.13    2.66
   7   2  -9    9.05    2.52
  -6  -2   9    6.18    3.83
   6  -2  -9    5.66    2.41
   6   2  -9   11.39    2.39
  -5  -2   9   24.71    5.43
   5  -2  -9   29.13    5.07
   5   2  -9   28.04    3.56
  -4  -2   9  112.51   10.60
   4  -2  -9  123.77    7.79
   4   2  -9  127.15    8.16
  -3  -2   9   84.20   11.60
   3  -2  -9   93.20    5.80
   3   2  -9  100.12    8.18
  -2  -2   9   -0.20    1.08
   2  -2  -9    0.20    0.65
   2   2  -9    0.90    1.08
   2  -2  -9    0.71    0.98
   1   2  -9   -0.26    1.37
   0  -2  -9   81.62   11.05
   0   2  -9   89.35   12.10
  -1  -2  -9   48.31    6.08
  -1   2  -9   50.71    6.71
  -2   2  -9   31.08    5.30
  -2  -2  -9   33.72    5.02
  -3   2  -9    4.69    3.73
  -3  -2  -9    2.67    2.17
  -5  -3   9   69.09    9.21
   5  -3  -9   84.02    6.53
   5   3  -9   83.68    8.91
  -4  -3   9  147.94   17.06
   4  -3  -9  150.72    9.88
   4   3  -9  161.00   12.45
  -3  -3   9  226.83   21.31
   3  -3  -9  262.83   14.88
   3   3  -9  243.24   14.33
   3  -3  -9  270.04   21.75
  -2  -3   9  473.34   32.53
   2  -3  -9  545.12   32.76
   2  -3  -9  553.28   37.61
   2   3  -9  505.78   29.32
   2  -3  -9  588.72   39.99
   1  -3  -9  319.31   22.24
   1   3  -9  345.25   25.42
   0  -3  -9  291.00   20.93
   0   3  -9  310.59   23.03
  -1   3  -9  390.88   34.01
  -1  -3  -9  356.94   29.87
  -2   3  -9  629.28   46.51
  -2  -3  -9  613.72   48.83
   0   0   0    0.00    0.00
;
_shelx_hkl_checksum     87772
_shelx_res_file
;
TITL z in P2(1)/c
    z.res
    created by SHELXL-2019/3 at 16:22:04 on 27-Sep-2023
CELL 0.71073 11.7058 7.2365 7.6864 90 96.374 90
ZERR 2 0.0008 0.0005 0.0005 0 0.002 0
LATT 1
SYMM -X,0.5+Y,0.5-Z
SFAC C H Cd Cl N O
UNIT 8 32 2 8 4 4
L.S. 50
PLAN  2
TEMP 150
BOND $H
EQIV $1 -x+1, y-1/2, -z+5/2
EQIV $2 -x+1, -y, -z+3
HTAB N1 Cl1
HTAB N1 Cl2_$1
HTAB N1 Cl2_$2
MORE -1
CONF
fmap 2
acta
OMIT 0 9 1
REM <olex2.extras>
REM <HklSrc "%.\\z.hkl">
REM </olex2.extras>
WGHT    0.014700    0.393500
FVAR       0.56799
CD1   3    0.500000    0.000000    1.000000    10.50000    0.01489    0.01250 =
         0.01301    0.00052    0.00125   -0.00030
CL1   4    0.471377    0.200563    1.294651    11.00000    0.01918    0.01449 =
         0.01603   -0.00387    0.00327   -0.00024
CL2   4    0.714503    0.057859    1.062688    11.00000    0.01561    0.01895 =
         0.01810    0.00076    0.00301   -0.00023
O1    6    0.187458    0.068356    1.496563    11.00000    0.01930    0.02552 =
         0.01729    0.00202    0.00247    0.00783
N1    5    0.297920   -0.013713    1.530109    11.00000    0.01778    0.01962 =
         0.02148    0.00161    0.00090    0.00147
AFIX 137
H1A   2    0.348789    0.053052    1.479307    11.00000   -1.20000
H1B   2    0.295778   -0.127949    1.486972    11.00000   -1.20000
H1C   2    0.318415   -0.017670    1.645068    11.00000   -1.20000
AFIX   0
C1    1    0.154653    0.079100    1.309612    11.00000    0.02340    0.02719 =
         0.01548    0.00210    0.00159   -0.00144
AFIX  23
H1D   2    0.147058   -0.043642    1.258934    11.00000   -1.20000
H1E   2    0.211707    0.147040    1.253094    11.00000   -1.20000
AFIX   0
C2    1    0.041017    0.178398    1.287676    11.00000    0.02382    0.03292 =
         0.02794    0.00737   -0.00061    0.00261
AFIX 137
H2A   2    0.014672    0.189435    1.165319    11.00000   -1.50000
H2B   2    0.050075    0.299323    1.338706    11.00000   -1.50000
H2C   2   -0.014190    0.109786    1.345010    11.00000   -1.50000
AFIX   0
HKLF 4
REM  z in P2(1)/c
REM wR2 = 0.0543, GooF = S = 1.072, Restrained GooF = 1.072 for all data
REM R1 = 0.0231 for 1401 Fo > 4sig(Fo) and 0.0238 for all 1462 data
REM 63 parameters refined using 0 restraints
END
WGHT      0.0147      0.3935
REM Highest difference peak  1.387,  deepest hole -0.864,  1-sigma level  0.110
Q1    1   0.4338 -0.0018  1.0383  11.00000  0.05    1.39
Q2    1   0.4057  0.1972  1.3237  11.00000  0.05    0.59
;
_shelx_res_checksum     293
